# Supplementary material for: Molecular characterisation of aromatase inhibitor-resistant advanced breast cancer: the phenotypic effect of ESR1 mutations
Source: Br J Cancer. 2018 Dec 19;120(2):247–55. doi: 10.1038/s41416-018-0345-x (PMC6342946; doi:10.1038/s41416-018-0345-x)
Supplement: Supplementary file 10 — ai_pairs_Supplementary Table 1 [file 41416_2018_345_MOESM10_ESM.xlsx]

## Sheet: Table S1
ddPCR
Gene	Mutation	Temperature	Forward primer	Reverse primer	WT probe	MUT probe	ULTRAMER
ERBB2	T2264C:p.L755S	60	AGGGCATCTGGATCCCTGAT	CGTCTAAGATTTCTTTGTTGGCTTTGG	VIC- TTCCCTCAACACTTTG	6FAM- CCTCGGCACTTTG	CTCCTCTTTCTGCCCAGGGCATCTGGATCCCTGATGGGGAGAATGTGAAAATTCCAGTGGCCATCAAAGTGT[T/C]GAGGGAAAACACATCCCCCAAAGCCAACAAAGAAATCTTAGACGTAAGCCCCT
ESR1	A1613G:p.D538G	60	AGGCATGGAGCATCTGTACA	TTGGTCCGTCTCCTCCA	VIC-TGGTGCCCCTCTATGACCTG	6FAM-CCCTCTATGGCCTGCTGCT	GTC TTC CCA CCT ACA GTA ACA AAG GCA TGG AGC ATC TGT ACA GCA TGA AGT GCA AGA ACG TGG TGC CCC TCT ATG GCC TGC TGC TGG AGA TGC TGG ACG CCC ACC GCC TAC ATG CGC CCA CTA GCC GTG GAG GGG CAT CCG TGG AGG AGA CGG ACC AAA GCC ACT TGG CCA CTG CGG GCT C
	T1387C:p.S463P	62	TCTCTCTCTCACTCTCTCTCTGC	CAGGACTCGGTGGATATGG	VIC-TTTCTGTCCAGCACCCTGAAGT	6FAM-TTTCTGCCCAGCACCCTG	GGGCACTGGCTCATTGTTACATCCCATGAACACTCTGGGTCTCCTAGACCTCATCCTCTTTGAGCTTCTC TCTCTCACTCTCTCTCTGCGCATTCAGGAGTGTACACATTTCTGTCCAGCACCCTGAAGTCTCTGGAAGA GAAGGACCATATCCACCGAGTCCTGGACAAGATCACAGACACTTTGATCCACCTGATGGCCAAGGCAGGC
	C1610A:p.Y537S	59	AGGCATGGAGCATCTGTACA	TTGGTCCGTCTCCTCCA	VIC-TGGTGCCCCTCTATGACCTG	6FAM-TGGTGCCCCTCTCTGACCT	GTC TTC CCA CCT ACA GTA ACA AAG GCA TGG AGC ATC TGT ACA GCA TGA AGT GCA AGA ACG TGG TGC CCC TCT CTG ACC TGC TGC TGG AGA TGC TGG ACG CCC ACC GCC TAC ATG CGC CCA CTA GCC GTG GAG GGG CAT CCG TGG AGG AGA CGG ACC AAA GCC ACT TGG CCA CTG CGG GCT C
	C1610A:p.Y537C	59	AGGCATGGAGCATCTGTACA	TTGGTCCGTCTCCTCCA	VIC-TGGTGCCCCTCTATGACCTG	6FAM-TGCCCCTCTGTGACCTGCT	GTC TTC CCA CCT ACA GTA ACA AAG GCA TGG AGC ATC TGT ACA GCA TGA AGT GCA AGA ACG TGG TGC CCC TCT GTG ACC TGC TGC TGG AGA TGC TGG ACG CCC ACC GCC TAC ATG CGC CCA CTA GCC GTG GAG GGG CAT CCG TGG AGG AGA CGG ACC AAA GCC ACT TGG CCA CTG CGG GCT C
	c.G1138C:p.E380Q	61.7	GCTTTGTGGATTTGACCCT	AGTAGCTTCCCTGGGTGC	VIC-TCTAGAATGTGCCTGGCTAGAGATC	6FAM-TCTACAATGTGCCTGGCTAGAGATC	TCATTTGAGTCAGCAGGGTTTTTCTTGCTTGTTTTCAGGCTTTGTGGATTTGACCCTCCATGATCAGGTC CACCTTCTAGAATGTGCCTGGCTAGAGATCCTGATGATTGGTCTCGTCTGGCGCTCCATGGAGCACCCAG GGAAGCTACTGTTTGCTCCTAACTTGCTCTTGGACAGGTAAGTGACCTGGCTGTAGCTTAGGAGTAGCAT
	POOL 1	52	Cat Number: dHsaMDXE91450042
	POOL 2	52	Cat Number: dHsaMDXE65719815
MAP2K4	Frameshift	57	5'-TATGATGTCCGCTCTGATGT-'3	5'- tattgttacgctactgtggc-'3	VIC-GATCACATTGgtatgtttatgctga	6FAM-GATCACATTGgattgtttatgctga	cacttgtctttatgttccagCCTGAAAGAATAGACCCAAGCGCATCACGACAAGGATATGATGTCCGCTCTGATGTCTGGAGTTTGGGGATCACATTGgattgtttatgctgattcaaccttgccacagtagcgtaacaataaga
PIK3CA	T1035A:p.N345K	63	CCCTTTGGGTTATAAATAGTGCACTCA	AGCATCAGCATTTGACTTTACCTTATCA	VIC-AACCTACGTGAATGTAAATA	6FAM-CCTACGTGAAAGTAAATA	fragmented gDNA from cell line UACC812
	G1624A:p.E542K	63	GCTCAAAGCAATTTCTACACG	TCCATTTTAGCACTTACCTGTGAC	VIC-TCTCTGAAATCACTGAGCAGGAGAA	6FAM-TCTCTAAAATCACTGAGCAGGAGAA	fragmented gDNA from cell line CAL-51
	G1633A:p.E545K	63	GCTCAAAGCAATTTCTACACG	TCCATTTTAGCACTTACCTGTGAC	VIC-TCTCTGAAATCACTGAGCAGGAGAA	6FAM-TCTCTGAAATCACTAAGCAGGAGAA	fragmented gDNA from cell line MCF-7
	A1634C:p.E545A	63	GCTCAAAGCAATTTCTACACG	TCCATTTTAGCACTTACCTGTGAC	VIC-TCTCTGAAATCACTGAGCAGGAGAA	6FAM-TCTCTGAAATCACTGCGCAGGAGAA	fragmented gDNA from cell line MDA-MB-468
	c.A3140G:p.H1047R	61	TGAGCAAGAGGCTTTGGAGT	TCAGTTCAATGCATGCTGTTT	VIC-AATGATGCACATCATGGTGGCT	6FAM-AATGATGCACGTCATGGTGGCT	fragmented gDNA from cell line MFM223
TP53	T584C:p.I195T	53	5'-CAGGCCTCTGATTCCTCACT-'3	5'-CCAAATACTCCACACGCAAA-'3	VIC-AGCATCTTAtCCGAGTGGAAGGA	6FAM-AGCATCTTAcCCGAGTGGAAGGA	GACGACAGGGCTGGTTGCCCAGGGTCCCCAGGCCTCTGATTCCTCACTGATTGCTCTTAGGTCTGGCCCCTCCTCAGCATCTTAcCCGAGTGGAAGGAAATTTGCGTGTGGAGTATTTGGATGACAGAAACACTTTTCGACATA
Cycle sequencing
PIK3CA	E418K C420R		5'-ggggaagaaaagtgttttgaaat-'3	5'-TCAAAGCCATTTTTCCAGAT-3'
GATA3	K358fs		5'-ttgtttagATTAACAGACCCCTGA-3'	5'-GGGGAAGTCCTCCAGTGAGT-3'
