# Supplementary material for: Molecular characterisation of aromatase inhibitor-resistant advanced breast cancer: the phenotypic effect of ESR1 mutations
Source: Br J Cancer. 2018 Dec 19;120(2):247–55. doi: 10.1038/s41416-018-0345-x (PMC6342946; doi:10.1038/s41416-018-0345-x)
Supplement: Supplementary file 11 — ai_pairs_Supplementary Table 2 [file 41416_2018_345_MOESM11_ESM.xlsx]

## Sheet: Table S2
Table S2A								Table S2B
	HUGO Gene	Accession	Position	Target Sequence	Tm CP	Tm RP			HUGO Gene	Accession	Position	Target Sequence	Tm CP	Tm RP
1	ACTB	NM_001101.2	1686-1785	CCAACTTGAGATGTATGAAGGCTTTTGGTCTCCCTGGGAGTGGGTGGAGGCAGCCAGGGCTTACCTGTACACTGACTTGAGACCAGTTGAATAAAAGTGC	83	81		1	ACTB	NM_001101.2	1686-1785	CCAACTTGAGATGTATGAAGGCTTTTGGTCTCCCTGGGAGTGGGTGGAGGCAGCCAGGGCTTACCTGTACACTGACTTGAGACCAGTTGAATAAAAGTGC	83	81
2	ACTR3B	NM_001040135.1	906-1005	CCAGAAGAAGTTTGTTATAGACGTTGGTTACGAAAGATTCCTGGGACCTGAAATATTCTTTCACCCGGAGTTTGCCAACCCAGACTTTATGGAGTCCATC	74	74		2	AKT1	NM_001014432.1	1276-1375	GGACGGGCACATTAAGATCACAGACTTCGGGCTGTGCAAGGAGGGGATCAAGGACGGTGCCACCATGAAGACCTTTTGCGGCACACCTGAGTACCTGGCC	85	84
3	AKR1C3	NM_003739.4	1101-1200	ACGTCTCTATGCCGGTGACTGGACATATCACCTCTACTTAAATCCGTCCTGTTTAGCGACTTCAGTCAACTACAGCTGAGTCCATAGGCCAGAAAGACAA	80	79		3	ANLN	NM_018685.2	241-340	CGTGCCAGGCGAGAGAATCTTCAGAGAAAAATGGCTGAGAGGCCCACAGCAGCTCCAAGGTCTATGACTCATGCTAAGCGAGCTAGACAGCCACTTTCAG	82	82
4	AKT1	NM_001014432.1	1276-1375	GGACGGGCACATTAAGATCACAGACTTCGGGCTGTGCAAGGAGGGGATCAAGGACGGTGCCACCATGAAGACCTTTTGCGGCACACCTGAGTACCTGGCC	85	84		4	AURKA	NM_003600.2	406-505	AGCTCCAGTTGGAGGTCCAAAACGTGTTCTCGTGACTCAGCAATTTCCTTGTCAGAATCCATTACCTGTAAATAGTGGCCAGGCTCAGCGGGTCTTGTGT	79	83
5	AKT2	NM_001626.4	700-799	AGGAGATGGAAGTGGCGGTCAGCAAGGCACGGGCTAAAGTGACCATGAATGACTTCGACTATCTCAAACTCCTTGGCAAGGGAACCTTTGGCAAAGTCAT	85	83		5	BCL2	NM_000633.2	1526-1625	CCAAGCACCGCTTCGTGTGGCTCCACCTGGATGTTCTGTGCCTGTAAACATAGATTCGCTTTCCATGTTGTTGGCCGGATCACCATCTGAAGAGCAGACG	82	79
6	AKT3	NM_005465.4	288-387	GCCAGTTAATGAAAACAGAACGACCAAAGCCAAACACATTTATAATCAGATGTCTCCAGTGGACTACTGTTATAGAGAGAACATTTCATGTAGATACTCC	79	79		6	BCL2L1	NM_001191.2	261-360	ATCTTGGCTTTGGATCTTAGAAGAGAATCACTAACCAGAGACGAGACTCAGTGAGTGAGCAGGTGTTTTGGACAATGGACTGGTTGAGCCCATCCCTATT	79	82
7	ALDH1A1	NM_000689.3	12-111	ATTGCTGAGCCAGTCACCTGTGTTCCAGGAGCCGAATCAGAAATGTCATCCTCAGGCACGCCAGACTTACCTGTCCTACTCACCGATTTGAAGATTCAAT	84	82		7	BIRC5	NM_001168.2	1216-1315	CCATTCTAAGTCATTGGGGAAACGGGGTGAACTTCAGGTGGATGAGGAGACAGAATAGAGTGATAGGAAGCGTCTGGCAGATACTCCTTTTGCCACTGCT	81	82
8	ANGPT2	NM_001147.2	1776-1875	TCGCTCAAGGCCACAACCATGATGATCCGACCAGCAGATTTCTAAACATCCCAGTCCACCTGAGGAACTGTCTCGAACTATTTTCAAAGACTTAAGCCCA	83	81		8	BLVRA	NM_000712.3	486-585	TTCCTGAAAAAAGAAGTGGTGGGGAAAGACCTGCTGAAAGGGTCGCTCCTCTTCACAGCTGGCCCGTTGGAAGAAGAGCGGTTTGGCTTCCCTGCATTCA	78	82
9	ANLN	NM_018685.2	241-340	CGTGCCAGGCGAGAGAATCTTCAGAGAAAAATGGCTGAGAGGCCCACAGCAGCTCCAAGGTCTATGACTCATGCTAAGCGAGCTAGACAGCCACTTTCAG	82	82		9	CCNB1	NM_031966.2	711-810	GAGACAACTTGAGGAAGAGCAAGCAGTCAGACCAAAATACCTACTGGGTCGGGAAGTCACTGGAAACATGAGAGCCATCCTAATTGACTGGCTAGTACAG	83	82
10	ANP32E	NM_001136478.2	1854-1953	TTCACTCCCTCCCGCTCTCTCAAAAGGAACTTGGGAAACTTGTGAAACCCAGGAAAACCTTTAGTCTTATACCTCAACTACCTTTCAGTCCTGTCTGGGT	83	78		10	CCND1	NM_053056.2	691-790	TTGAACACTTCCTCTCCAAAATGCCAGAGGCGGAGGAGAACAAACAGATCATCCGCAAACACGCGCAGACCTTCGTTGCCCTCTGTGCCACAGATGTGAA	80	83
11	API5	NR_024625.1	1339-1438	AAAGCTCAAAGATTTCAAAATCAGGCTGCAGTACTTTGCACGGGGCCTGCAAGTTTATATCAGACAACTTCGCTTAGCTCTCCAGGGTAAAACGGGTGAG	83	80		11	CCNE1	NM_001238.1	1156-1255	GAGAACTGTGTCAAGTGGATGGTTCCATTTGCCATGGTTATAAGGGAGACGGGGAGCTCAAAACTGAAGCACTTCAGGGGCGTCGCTGATGAAGATGCAC	79	82
12	APOBEC3A	NM_145699.3	32-131	CAGCAGCTTCCAGGTTGCTCTGATGATATATTAAGGCTCCTGAATCCTAAGAGAATGTTGGTGAAGATCTTAACACCACGCCTTGAGCAAGTCGCAAGAG	81	84		12	CD80	NM_005191.3	675-774	GATATCACTAATAACCTCTCCATTGTGATCCTGGCTCTGCGCCCATCTGACGAGGGCACATACGAGTGTGTTGTTCTGAAGTATGAAAAAGACGCTTTCA	83	79
13	APOBEC3B	NM_004900.3	620-719	TCAGATACCTGATGGATCCAGACACATTCACTTTCAACTTTAATAATGACCCTTTGGTCCTTCGACGGCGCCAGACCTACTTGTGCTATGAGGTGGAGCG	76	85		13	CD8A	NM_001768.5	1321-1420	GCTCAGGGCTCTTTCCTCCACACCATTCAGGTCTTTCTTTCCGAGGCCCCTGTCTCAGGGTGAGGTGCTTGAGTCTCCAACGGCAAGGGAACAAGTACTT	83	83
14	APOBEC3C	NM_014508.2	111-210	CACAGATCAGAAACCCGATGAAGGCAATGTATCCAGGCACATTCTACTTCCAATTTAAAAACCTATGGGAAGCCAACGATCGGAACGAAACTTGGCTGTG	83	82		14	CDC20	NM_001255.1	916-1015	CCCGAGTGGGCTCCCTAAGCTGGAACAGCTATATCCTGTCCAGTGGTTCACGTTCTGGCCACATCCACCACCATGATGTTCGGGTAGCAGAACACCATGT	81	82
15	APOBEC3D	NM_152426.3	539-638	CCGCTCAAATCTCCTTTGGGACACAGGGGTCTTTCGAGGCCCGGTACTACCCAAACGTCAGTCGAATCACAGGCAGGAGGTGTATTTCCGGTTTGAGAAC	85	81		15	CDC6	NM_001254.3	1656-1755	GGGGAAGTTATATGAAGCCTACAGTAAAGTCTGTCGCAAACAGCAGGTGGCGGCTGTGGACCAGTCAGAGTGTTTGTCACTTTCAGGGCTCTTGGAAGCC	79	81
16	APOBEC3F	NM_145298.5	3316-3415	GCTGGTGTGAGCCACAGCGCCTAGCCCATTTCTCCTTTTAATAGGACCTGTTGCTGTCTCTGTTCTCCCAACATGGTGAACACCACCCGGACTGCGTGTA	83	82		16	CDH1	NM_004360.2	536-635	GAATTGCTCACATTTCCCAACTCCTCTCCTGGCCTCAGAAGACAGAAGAGAGACTGGGTTATTCCTCCCATCAGCTGCCCAGAAAATGAAAAAGGCCCAT	80	78
17	APOBEC3G	NM_021822.2	762-861	GAAAAGAGACGGTCCGCGTGCCACCATGAAGATCATGAATTATGACGAATTTCAGCACTGTTGGAGCAAGTTCGTGTACAGCCAAAGAGAGCTATTTGAG	84	81		17	CENPF	NM_016343.3	9261-9360	AGAAAATCTTGCAGAGTCCTCCAAACCAACAGCTGGTGGCAGCAGATCACAAAAGGTCAAAGTTGCTCAGCGGAGCCCAGTAGATTCAGGCACCATCCTC	82	81
18	APOBEC3H	NM_181773.2	191-290	CCACGAGAGGCTACTTTGAAAACAAGAAAAAGTGCCATGCAGAAATTTGCTTTATTAACGAGATCAAGTCCATGGGACTGGACGAAACGCAGTGCTACCA	82	83		18	CEP55	NM_018131.3	571-670	GTACTACCGCATTGCTTGAACAGCTGGAAGAGACAACGAGAGAAGGAGAAAGGAGGGAGCAGGTGTTGAAAGCCTTATCTGAAGAGAAAGACGTATTGAA	83	78
19	AURKA	NM_003600.2	406-505	AGCTCCAGTTGGAGGTCCAAAACGTGTTCTCGTGACTCAGCAATTTCCTTGTCAGAATCCATTACCTGTAAATAGTGGCCAGGCTCAGCGGGTCTTGTGT	79	83		19	CRABP2	NM_001199723.1	803-902	TCCCCTACACCAACAAAGAGGAATGGCTGCAAGAGCCCAGATCACCCATTCCGGGTTCACTCCCCGCCTCCCCAAGTCAGCAGTCCTAGCCCCAAACCAG	86	85
20	AXL	NM_021913.2	2191-2290	AGCTGGAGGATTTCCTGAGTGAAGCGGTCTGCATGAAGGAATTTGACCATCCCAACGTCATGAGGCTCATCGGTGTCTGTTTCCAGGGTTCTGAACGAGA	81	80		20	EGFR	NM_005228.3	2761-2860	GCAGCCAGGAACGTACTGGTGAAAACACCGCAGCATGTCAAGATCACAGATTTTGGGCTGGCCAAACTGCTGGGTGCGGAAGAGAAAGAATACCATGCAG	82	82
21	BAG1	NM_004323.3	541-640	CTTCATGTTACCTCCCAGCAGGGCAGCAGTGAACCAGTTGTCCAAGACCTGGCCCAGGTTGTTGAAGAGGTCATAGGGGTTCCACAGTCTTTTCAGAAAC	83	79		21	ERBB2	NM_004448.2	2406-2505	TGAAGGTGCTTGGATCTGGCGCTTTTGGCACAGTCTACAAGGGCATCTGGATCCCTGATGGGGAGAATGTGAAAATTCCAGTGGCCATCAAAGTGTTGAG	84	84
22	BCL2	NM_000633.2	1526-1625	CCAAGCACCGCTTCGTGTGGCTCCACCTGGATGTTCTGTGCCTGTAAACATAGATTCGCTTTCCATGTTGTTGGCCGGATCACCATCTGAAGAGCAGACG	82	79		22	ERBB3	NM_001005915.1	421-520	CCTGCAGTGGATTCGAGAAGTGACAGGCTATGTCCTCGTGGCCATGAATGAATTCTCTACTCTACCATTGCCCAACCTCCGCGTGGTGCGAGGGACCCAG	85	85
23	BCL2L1	NM_001191.2	261-360	ATCTTGGCTTTGGATCTTAGAAGAGAATCACTAACCAGAGACGAGACTCAGTGAGTGAGCAGGTGTTTTGGACAATGGACTGGTTGAGCCCATCCCTATT	79	82		23	ESR1	NM_000125.2	1596-1695	AGGAACCAGGGAAAATGTGTAGAGGGCATGGTGGAGATCTTCGACATGCTGCTGGCTACATCATCTCGGTTCCGCATGATGAATCTGCAGGGAGAGGAGT	82	82
24	BCL2L11	NM_138621.4	277-376	AAAAAAGACCAAATGGCAAAGCAACCTTCTGATGTAAGTTCTGAGTGTGACCGAGAAGGTAGACAATTGCAGCCTGCGGAGAGGCCTCCCCAGCTCAGAC	81	88		24	EXO1	NM_006027.3	821-920	TGGCCCACAAAGTAATTAAAGCTGCCCGGTCTCAGGGGGTAGATTGCCTCGTGGCTCCCTATGAAGCTGATGCGCAGTTGGCCTATCTTAACAAAGCGGG	83	82
25	BIRC2	NM_001166.3	1761-1860	TGGGATCCACCTCTAAGAATACGTCTCCAATGAGAAACAGTTTTGCACATTCATTATCTCCCACCTTGGAACATAGTAGCTTGTTCAGTGGTTCTTACTC	75	74		25	FKBP4	NM_002014.3	311-410	AGAGAGAGGGCACAGGTACAGAGATGCCCATGATTGGGGACCGAGTCTTTGTCCACTACACTGGCTGGCTATTAGATGGCACAAAGTTTGACTCCAGTCT	83	83
26	BIRC5	NM_001168.2	1216-1315	CCATTCTAAGTCATTGGGGAAACGGGGTGAACTTCAGGTGGATGAGGAGACAGAATAGAGTGATAGGAAGCGTCTGGCAGATACTCCTTTTGCCACTGCT	81	82		26	FMN1	NM_001103184.1	3316-3415	GAAACAACAGTACGATATTTTGGGATGAAGCCAAAGTCTGGTGAGAAGGAGATCACACCCAGCTACGTGTTTATGGTGTGGTATGAGTTCTGCAGTGACT	83	82
27	BLVRA	NM_000712.3	486-585	TTCCTGAAAAAAGAAGTGGTGGGGAAAGACCTGCTGAAAGGGTCGCTCCTCTTCACAGCTGGCCCGTTGGAAGAAGAGCGGTTTGGCTTCCCTGCATTCA	78	82		27	FOXA1	NM_004496.2	281-380	TGGATGGTTGTATTGGGCAGGGTGGCTCCAGGATGTTAGGAACTGTGAAGATGGAAGGGCATGAAACCAGCGACTGGAACAGCTACTACGCAGACACGCA	82	82
28	CCL18	NM_002988.2	586-685	CCCCTTTCCCTTCAACTCTTCGTACATTCAATGCATGGATCAATCAGTGTGATTAGCTTTCTCAGCAGACATTGTGCCATATGTATCAAATGACAAATCT	75	75		28	FOXO3A	NM_001455.2	1861-1960	CCGGAACGTGATGCTTCGCAATGATCCGATGATGTCCTTTGCTGCCCAGCCTAACCAGGGAAGTTTGGTCAATCAGAACTTGCTCCACCACCAGCACCAA	82	80
29	CCL5	NM_002985.2	281-380	AGTGTGTGCCAACCCAGAGAAGAAATGGGTTCGGGAGTACATCAACTCTTTGGAGATGAGCTAGGATGGAGAGTCCTTGAACCTGAACTTACACAAATTT	80	79		29	GATA3	NM_001002295.1	1692-1791	GTGCATGACTCACTGGAGGACTTCCCCAAGAACAGCTCGTTTAACCCGGCCGCCCTCTCCAGACACATGTCCTCCCTGAGCCACATCTCGCCCTTCAGCC	85	86
30	CCNB1	NM_031966.2	711-810	GAGACAACTTGAGGAAGAGCAAGCAGTCAGACCAAAATACCTACTGGGTCGGGAAGTCACTGGAAACATGAGAGCCATCCTAATTGACTGGCTAGTACAG	83	82		30	GRB7	NM_005310.2	1011-1110	GCCGATCTGGCCTCTATTACTCCACCAAGGGCACCTCTAAGGATCCGAGGCACCTGCAGTACGTGGCAGATGTGAACGAGTCCAACGTGTACGTGGTGAC	82	82
31	CCND1	NM_053056.2	691-790	TTGAACACTTCCTCTCCAAAATGCCAGAGGCGGAGGAGAACAAACAGATCATCCGCAAACACGCGCAGACCTTCGTTGCCCTCTGTGCCACAGATGTGAA	80	83		31	GREB1	NM_014668.3	1361-1460	CAGCTTCAGTCACCTTTCCAGTGGTGGCCTCTGGAGAACCAGTGTCTGTTCCTGACAACTTGCTGAAAATATGCAAGGCCAAGCCAGTGATATTTAAAGG	84	82
32	CCNE1	NM_001238.1	1156-1255	GAGAACTGTGTCAAGTGGATGGTTCCATTTGCCATGGTTATAAGGGAGACGGGGAGCTCAAAACTGAAGCACTTCAGGGGCGTCGCTGATGAAGATGCAC	79	82		32	HSD17B7	NM_001304512.1	542-641	TCCTGGTAAAGAAGCTGTGGGCTTAATAAGCTAATATTTCGTGTGATAGTTTCTGTAAAGCTCTGGGCACAGGGCATTATTATAGTTGAGCAGCCAGTTA	78	81
33	CD151	NM_139029.1	981-1080	GACACCCACCCTGTGCCATCACCATAACCTCTGGGGACCCCAACCTCAGAGGCAGCTTCAAGTGCCTTTTGCTGCGCACCAATGCCCAGCAGGGGAGGTG	83	82		33	IGF1R	NM_000875.3	10811-10910	TTGTCTACCTCTGGGTATCCCTTTGTCTGGGATAAAAAAAATCAAACCAGAAGGCGGGATGGAATGGATGCACCGCAAATAATGCATTTTCTGAGTTTTC	79	79
34	CD274	NM_014143.3	50-149	AGCTTCCCGAGGCTCCGCACCAGCCGCGCTTCTGTCCGCCTGCAGGGCATTCCAGAAAGATGAGGATATTTGCTGTCTTTATATTCATGACCTACTGGCA	92	77		34	IL6ST	NM_001190981.1	1089-1188	TTCAATATAGGACCAAAGATGCCTCAACTTGGAGCCAGATTCCTCCTGAAGACACAGCATCCACCCGATCTTCATTCACTGTCCAAGACCTTAAACCTTT	83	80
35	CD80	NM_005191.3	675-774	GATATCACTAATAACCTCTCCATTGTGATCCTGGCTCTGCGCCCATCTGACGAGGGCACATACGAGTGTGTTGTTCTGAAGTATGAAAAAGACGCTTTCA	83	79		35	KDR	NM_002253.2	1421-1520	CAATCACACAATTAAAGCGGGGCATGTACTGACGATTATGGAAGTGAGTGAAAGAGACACAGGAAATTACACTGTCATCCTTACCAATCCCATTTCAAAG	82	78
36	CD8A	NM_001768.5	1321-1420	GCTCAGGGCTCTTTCCTCCACACCATTCAGGTCTTTCTTTCCGAGGCCCCTGTCTCAGGGTGAGGTGCTTGAGTCTCCAACGGCAAGGGAACAAGTACTT	83	83		36	MAP2K1	NM_002755.2	971-1070	ACGGAATGGACAGCCGACCTCCCATGGCAATTTTTGAGTTGTTGGATTACATAGTCAACGAGCCTCCTCCAAAACTGCCCAGTGGAGTGTTCAGTCTGGA	79	82
37	CDC20	NM_001255.1	916-1015	CCCGAGTGGGCTCCCTAAGCTGGAACAGCTATATCCTGTCCAGTGGTTCACGTTCTGGCCACATCCACCACCATGATGTTCGGGTAGCAGAACACCATGT	81	82		37	MAP2K2	NM_030662.2	1326-1425	GCGGACCTGAAGATGCTCACAAACCACACCTTCATCAAGCGGTCCGAGGTGGAAGAAGTGGATTTTGCCGGCTGGTTGTGTAAAACCCTGCGGCTGAACC	82	80
38	CDC42	NM_001039802.1	391-490	ACCGACTGTTTTTGACAACTATGCAGTCACAGTTATGATTGGTGGAGAACCATATACTCTTGGACTTTTTGATACTGCAGGGCAAGAGGATTATGACAGA	79	79		38	MAP2K4	NM_003010.2	772-871	ATTCTTCTGGACAGAAGTGGAAATATTAAGCTCTGTGACTTCGGCATCAGTGGACAGCTTGTGGACTCTATTGCCAAGACAAGAGATGCTGGCTGTAGGC	79	89
39	CDC6	NM_001254.3	1656-1755	GGGGAAGTTATATGAAGCCTACAGTAAAGTCTGTCGCAAACAGCAGGTGGCGGCTGTGGACCAGTCAGAGTGTTTGTCACTTTCAGGGCTCTTGGAAGCC	79	81		39	MAPT	NM_016835.3	1426-1525	GCCGGGTCCCTCAACTCAAAGCTCGCATGGTCAGTAAAAGCAAAGACGGGACTGGAAGCGATGACAAAAAAGCCAAGACATCCACACGTTCCTCTGCTAA	85	85
40	CDH3	NM_001793.3	2006-2105	CCCTCGACCGTGAGGATGAGCAGTTTGTGAGGAACAACATCTATGAAGTCATGGTCTTGGCCATGGACAATGGAAGCCCTCCCACCACTGGCACGGGAAC	81	83		40	MELK	NM_014791.2	366-465	AGAGACAGCCAACAAAATATTCATGGTTCTTGAGTACTGCCCTGGAGGAGAGCTGTTTGACTATATAATTTCCCAGGATCGCCTGTCAGAAGAGGAGACC	80	80
41	CDKN1A	NM_000389.2	1976-2075	CATGTGTCCTGGTTCCCGTTTCTCCACCTAGACTGTAAACCTCTCGAGGGCAGGGACCACACCCTGTACTGTTCTGTGTCTTTCACAGCTCCTCCCACAA	80	82		41	MKI67	NM_002417.2	2006-2105	GCTTCCAGCAGCAAATCTCAGACAGAGGTTCCTAAGAGAGGAGGAGAAAGAGTGGCAACCTGCCTTCAAAAGAGAGTGTCTATCAGCCGAAGTCAACATG	83	78
42	CDKN2A	NM_058195.2	151-250	CGGCGAGAACATGGTGCGCAGGTTCTTGGTGACCCTCCGGATTCGGCGCGCGTGCGGCCCGCCGCGAGTGAGGGTTTTCGTGGTTCACATCCCGCGGCTC	85	85		42	MPZL1	NM_003953.4	2976-3075	TGGAAGGCCTCTTATGTTTGGAGGGGAAGGGTGTTGAGATTGTCACCATCCTTCAAGCTGAGACTCCTGGTGAGCCTTTGCCACCATGAAAACCACATAG	82	81
43	CEBPB	NM_005194.2	1421-1520	CAACCGCACATGCAGATGGGGCTCCCGCCCGTGGTGTTATTTAAAGAAGAAACGTCTATGTGTACAGATGAATGATAAACTCTCTGCTTCTCCCTCTGCC	81	77		43	MRPL19	NM_014763.3	386-485	ACAGCTGACCCATATGCCAGTGGAAAAATCAGCCAGTTTCTGGGGATTTGCATTCAGAGATCAGGAAGAGGACTTGGAGCTACTTTCATCCTTAGGAATG	79	79
44	CENPF	NM_016343.3	9261-9360	AGAAAATCTTGCAGAGTCCTCCAAACCAACAGCTGGTGGCAGCAGATCACAAAAGGTCAAAGTTGCTCAGCGGAGCCCAGTAGATTCAGGCACCATCCTC	82	81		44	mTOR	NM_004958.3	1866-1965	TCACTCTTGCCCTCCGAACGCTTGGCAGCTTTGAATTTGAAGGCCACTCTCTGACCCAATTTGTTCGCCACTGTGCGGATCATTTCCTGAACAGTGAGCA	83	80
45	CEP55	NM_018131.3	571-670	GTACTACCGCATTGCTTGAACAGCTGGAAGAGACAACGAGAGAAGGAGAAAGGAGGGAGCAGGTGTTGAAAGCCTTATCTGAAGAGAAAGACGTATTGAA	83	78		45	MYBL2	NM_002466.2	676-775	GCAACCGCTGGGCCGAGATCGCCAAGATGTTGCCAGGGAGGACAGACAATGCTGTGAAGAATCACTGGAACTCTACCATCAAAAGGAAGGTGGACACAGG	82	81
46	CR2	NM_001006658.1	486-585	GGTGTCAAGCAAATAATATGTGGGGGCCGACACGACTACCAACCTGTGTAAGTGTTTTCCCTCTCGAGTGTCCAGCACTTCCTATGATCCACAATGGACA	81	79		46	NAT1	NM_000662.4	1-100	AGCACTTCCTCATAGACCTTGGATGTGGGAGGATTGCATTCAGTCTAGTTCCTGGTTGCCGGCTGAAATAACCTGAATTCAAGCCAGGAAGAAGCAGCAA	81	79
47	CRABP2	NM_001199723.1	803-902	TCCCCTACACCAACAAAGAGGAATGGCTGCAAGAGCCCAGATCACCCATTCCGGGTTCACTCCCCGCCTCCCCAAGTCAGCAGTCCTAGCCCCAAACCAG	86	85		47	NCOA1	NM_003743.4	1226-1325	CCTCCAGCCCCTCCTATAGATTCATATTGAATGATGGGACAATGCTTAGCGCCCACACCAAGTGTAAACTTTGCTACCCTCAAAGTCCAGACATGCAACC	80	80
48	CSF2	NM_000758.2	476-575	AGATGAGGCTGGCCAAGCCGGGGAGCTGCTCTCTCATGAAACAAGAGCTAGAAACTCAGGATGGTCATCTTGGAGGGACCAAGGGGTGGGCCACAGCCAT	81	82		48	NCOA3	NM_181659.1	4521-4620	ATGACACTGCACTAGGATTATTGGGAAGGAATCATTGTTCCAGGCATCCATCTTGGAAGAAAGGACCAGCTTTGAGCTCCATCAAGGGTATTTTAAGTGA	82	80
49	CTLA4	NM_005214.3	406-505	AGTCTGTGCGGCAACCTACATGATGGGGAATGAGTTGACCTTCCTAGATGATTCCATCTGCACGGGCACCTCCAGTGGAAATCAAGTGAACCTCACTATC	82	81		49	NCOR1	NM_006311.3	1391-1490	TAGGAGTGAGCATGAGATTTCTGAAATTATTGATGGGCTCTCTGAGCAGGAGAATAATGAGAAACAAATGCGGCAGCTCTCTGTGATTCCACCTATGATG	82	83
50	CTTN	NM_001184740.1	241-340	TCGCCCAGGATGACGCGGGGGCCGATGACTGGGAGACCGACCCTGATTTTGTGAATGATGTGAGTGAGAAGGAGCAAAGATGGGGTGCCAAGACGGTGCA	86	85		50	NCOR2	NM_006312.3	1491-1590	GCAGCATCCCAAGAACTTTGGCCTGATCGCATCATTCCTGGAGAGGAAGACAGTGGCTGAGTGCGTCCTCTATTACTACCTGACTAAGAAGAATGAGAAC	83	83
51	CXCL12	NM_199168.3	70-169	CCGCCCGCCCGCCCGCCCGCGCCATGAACGCCAAGGTCGTGGTCGTGCTGGTCCTCGTGCTGACCGCGCTCTGCCTCAGCGACGGGAAGCCCGTCAGCCT	88	88		51	NDUFC2	NM_001204054.1	1236-1335	GAGGAGACTCCAGACAAGGAAAACAGAAATCTTATGTTGCCAAGTTGTCTTTGCTCTTAGGTGGGTTATCCTGGAGAAAATGGACTCAGGAGCTAATACT	83	83
52	CXCL13	NM_006419.2	211-310	AGACGCTTCATTGATCGAATTCAAATCTTGCCCCGTGGGAATGGTTGTCCAAGAAAAGAAATCATAGTCTGGAAGAAGAACAAGTCAATTGTGTGTGTGG	79	80		52	NF1	NM_000267.2	1036-1135	TACCAGATCCCACAGACTGATATGGCTGAATGTGCAGAAAAGCTATTTGACTTGGTGGATGGTTTTGCTGAAAGCACCAAACGTAAAGCAGCAGTTTGGC	83	82
53	CXCL9	NM_002416.1	1976-2075	CACCATCTCCCATGAAGAAAGGGAACGGTGAAGTACTAAGCGCTAGAGGAAGCAGCCAAGTCGGTTAGTGGAAGCATGATTGGTGCCCAGTTAGCCTCTG	82	82		53	NUSAP1	NM_018454.6	1036-1135	TCAAGCGCTCTGCTATCTCTGCAGCTAAAACGGGTGTCAGGTTTTCAGCTGCTACTAAAGATAATGAGCATAAGCGTTCACTGACCAAGACTCCAGCCAG	79	80
54	CXCR4	NM_003467.2	1336-1435	ATTGATGTGTGTCTAGGCAGGACCTGTGGCCAAGTTCTTAGTTGCTGTATGTCTCGTGGTAGGACTGTAGAAAAGGGAACTGAACATTCCAGAGCGTGTA	79	79		54	PDZK1	NM_002614.4	245-344	ACCGAGGGCCACCTGGTCCGGGTGGTTGAGAAGTGTAGCCCAGCAGAGAAGGCTGGCCTTCAAGATGGAGACAGAGTTCTTAGGATCAATGGTGTCTTTG	86	82
55	CXXC5	NM_016463.5	1631-1730	AGCTGCCCTCTCCGTGCAATGTCACTGCTCGTGTGGTCTCCAGCAAGGGATTCGGGCGAAGACAAACGGATGCACCCGTCTTTAGAACCAAAAATATTCT	88	72		55	PGR	NM_000926.2	3166-3265	GGGATGAAGCATCAGGCTGTCATTATGGTGTCCTTACCTGTGGGAGCTGTAAGGTCTTCTTTAAGAGGGCAATGGAAGGGCAGCACAACTACTTATGTGC	82	79
56	CYP19A1	NM_000103.3	1446-1545	GTGGCTGTGCAGGAAAGTACATCGCCATGGTGATGATGAAAGCCATCCTCGTTACACTTCTGAGACGATTCCACGTGAAGACATTGCAAGGACAGTGTGT	83	79		56	PIK3CA	NM_006218.2	2446-2545	CCTCAGGCTTGAAGAGTGTCGAATTATGTCCTCTGCAAAAAGGCCACTGTGGTTGAATTGGGAGAACCCAGACATCATGTCAGAGTTACTGTTTCAGAAC	76	77
57	DRC3	NM_001130090.1	1366-1465	GAAGCACTTGTCGAGTTTAAGTGCCATTCGAGAGGAGTTGGAACTGCCCAACATTGAGAAGATGATCCTAGAATGCAGTGCTGACATCAGTGAGTTGTTC	83	81		57	PIK3R2	NM_005027.2	3101-3200	CCAGCCTGGGCACCCTGATTTTTAAGCCATAGACCTGGGGTCAGGGCAGGAAGGAACTTCACTCTGCTGCTTCCGAGAACCTCGGCCGTGACATTCGGGG	82	82
58	EGFR	NM_005228.3	2761-2860	GCAGCCAGGAACGTACTGGTGAAAACACCGCAGCATGTCAAGATCACAGATTTTGGGCTGGCCAAACTGCTGGGTGCGGAAGAGAAAGAATACCATGCAG	82	82		58	PSMC4	NM_006503.2	301-400	CATCGGACAATTTCTGGAGGCTGTGGATCAGAATACAGCCATCGTGGGCTCTACCACAGGCTCCAACTATTATGTGCGCATCCTGAGCACCATCGATCGG	83	84
59	EIF4EBP1	NM_004095.3	364-463	CTGCGCAATAGCCCAGAAGATAAGCGGGCGGGCGGTGAAGAGTCACAGTTTGAGATGGACATTTAAAGCACCAGCCATCGTGTGGAGCACTACCAAGGGG	86	85		59	RARA	NM_001033603.1	1191-1290	GCTCAGAACAACGTGTCTCTCTGGACATTGACCTCTGGGACAAGTTCAGTGAACTCTCCACCAAGTGCATCATTAAGACTGTGGAGTTCGCCAAGCAGCT	83	83
60	ELF5	NM_001422.2	1196-1295	ACTATTCAATTCTGCCATTAGAGACACATCCAATGCTCCCATCCCAAAGGTTCAAAAGTTTTCAAATAACTGTGGCAGCTCACCAAAGGTGGGGGAAAGC	81	83		60	RRM2	NM_001034.1	491-590	TTCCTTTTGGACCGCCGAGGAGGTTGACCTCTCCAAGGACATTCAGCACTGGGAATCCCTGAAACCCGAGGAGAGATATTTTATATCCCATGTTCTGGCT	82	78
61	ERBB2	NM_004448.2	2406-2505	TGAAGGTGCTTGGATCTGGCGCTTTTGGCACAGTCTACAAGGGCATCTGGATCCCTGATGGGGAGAATGTGAAAATTCCAGTGGCCATCAAAGTGTTGAG	84	84		61	SF3A1	NM_005877.4	1486-1585	GATGATGAGGTGTACGCACCAGGTCTGGATATTGAGAGCAGCTTGAAGCAGTTGGCTGAGCGGCGTACTGACATCTTCGGTGTAGAGGAAACAGCCATTG	82	82
62	ERBB3	NM_001005915.1	421-520	CCTGCAGTGGATTCGAGAAGTGACAGGCTATGTCCTCGTGGCCATGAATGAATTCTCTACTCTACCATTGCCCAACCTCCGCGTGGTGCGAGGGACCCAG	85	85		62	SH2B1	NM_001145796.1	1277-1376	GGAGATGCCTGACCGGGAGAACACGTTTGTGGTTAAGGTGGAAGGTCCATCCGAGTATATCATGGAGACAGTGGATGCCCAGCATGTGAAGGCCTGGGTG	83	83
63	ESR1	NM_000125.2	1596-1695	AGGAACCAGGGAAAATGTGTAGAGGGCATGGTGGAGATCTTCGACATGCTGCTGGCTACATCATCTCGGTTCCGCATGATGAATCTGCAGGGAGAGGAGT	82	82		63	SLC39A6	NM_012319.2	1581-1680	GATCGAACTGAAGGCTATTTACGAGCAGACTCACAAGAGCCCTCCCACTTTGATTCTCAGCAGCCTGCAGTCTTGGAAGAAGAAGAGGTCATGATAGCTC	83	82
64	EXO1	NM_006027.3	821-920	TGGCCCACAAAGTAATTAAAGCTGCCCGGTCTCAGGGGGTAGATTGCCTCGTGGCTCCCTATGAAGCTGATGCGCAGTTGGCCTATCTTAACAAAGCGGG	83	82		64	STC2	NM_003714.2	2826-2925	ATTTCTATGTGTAATTTCTGAGCCATTGTACTGTCTGGGCTGGGGGGGACACTGTCCAAGGGAGTGGCCCCTATGAGTTTATATTTTAACCACTGCTTCA	82	79
65	FGF2	NM_002006.4	621-720	GTCCGGGAGAAGAGCGACCCTCACATCAAGCTACAACTTCAAGCAGAAGAGAGAGGAGTTGTGTCTATCAAAGGAGTGTGTGCTAACCGTTACCTGGCTA	82	80		65	TBP	NM_001172085.1	588-687	ACAGTGAATCTTGGTTGTAAACTTGACCTAAAGACCATTGCACTTCGTGCCCGAAACGCCGAATATAATCCCAAGCGGTTTGCTGCGGTAATCATGAGGA	79	82
66	FGFR1	NM_015850.2	1336-1435	TACAAGGTCCGTTATGCCACCTGGAGCATCATAATGGACTCTGTGGTGCCCTCTGACAAGGGCAACTACACCTGCATTGTGGAGAATGAGTACGGCAGCA	82	82		66	TFAP2C	NM_003222.3	1411-1510	TTGTCTCATTTCAGCCTGATTACCCACGGGTTTGGCAGCCAGGCCATCTGTGCCGCGGTGTCTGCCCTGCAGAACTACATCAAAGAAGCCCTGATTGTCA	82	81
67	FGFR2	NM_000141.4	1619-1718	TGAGGTTCTCTATATTCGGAATGTAACTTTTGAGGACGCTGGGGAATATACGTGCTTGGCGGGTAATTCTATTGGGATATCCTTTCACTCTGCATGGTTG	78	77		67	TFF1	NM_003225.2	211-310	TTTCGACGACACCGTTCGTGGGGTCCCCTGGTGCTTCTATCCTAATACCATCGACGTCCCTCCAGAAGAGGAGTGTGAATTTTAGACACTTCTGCAGGGA	82	82
68	FGFR2	NM_000141.4	2205-2304	AAAGATGATGCCACAGAGAAAGACCTTTCTGATCTGGTGTCAGAGATGGAGATGATGAAGATGATTGGGAAACACAAGAATATCATAAATCTTCTTGGAG	85	78		68	TFF3	NM_003226.3	586-685	CTGCTGAAAGTTCATATCTGGAGCCTGATGTCTTAACGAATAAAGGTCCCATGCTCCACCCGAGGACAGTTCTTCGTGCCTGAGACTTTCTGAGGTTGTG	81	83
69	FGFR2	NM_001144913.1	1101-1200	AAATAGTTCCAATGCAGAAGTGCTGGCTCTGTTCAATGTGACCGAGGCGGATGCTGGGGAATATATATGTAAGGTCTCCAATTATATAGGGCAGGCCAAC	85	84		69	UBE2T	NM_014176.1	51-150	GTGTCAGCTCAGTGCATCCCAGGCAGCTCTTAGTGTGGAGCAGTGAACTGTGTGTGGTTCCTTCTACTTGGGGATCATGCAGAGAGCTTCACGTCTGAAG	82	81
70	FGFR2	NM_001144919.1	2635-2734	AGCAGTTGGTAGAAGACTTGGATCGAATTCTCACTCTCACAACCAATGAGATCTGAAAGTTTATGGCTTCATTGAGAAACTGGGAAAAGTTGGTCAGGCG	82	79		70	XBP1	NM_005080.2	441-540	GGAGTTAAGACAGCGCTTGGGGATGGATGCCCTGGTTGCTGAAGAGGAGGCGGAAGCCAAGGGGAATGAAGTGAGGCCAGTGGCCGGGTCTGCTGAGTCC	86	84
71	FGFR2	NM_022970.3	2990-3089	ACCTAGTTACCCTGACACAAGAAGTTCTTGTTCTTCAGGAGATGATTCTGTTTTTTCTCCAGACCCCATGCCTTACGAACCATGCCTTCCTCAGTATCCA	78	78
72	FGFR3	NM_000142.4	1138-1237	TGGCAGCAAGGTGGGCCCGGACGGCACACCCTACGTTACCGTGCTCAAGACGGCGGGCGCTAACACCACCGACAAGGAGCTAGAGGTTCTCTCCTTGCAC	90	90
73	FGFR3	NM_000142.4	1533-1632	AGTCCAACGCGTCCATGAGCTCCAACACACCACTGGTGCGCATCGCAAGGCTGTCCTCAGGGGAGGGCCCCACGCTGGCCAATGTCTCCGAGCTCGAGCT	90	92
74	FGFR3	NM_001163213.1	1138-1237	TGGCAGCAAGGTGGGCCCGGACGGCACACCCTACGTTACCGTGCTCAAGTCCTGGATCAGTGAGAGTGTGGAGGCCGACGTGCGCCTCCGCCTGGCCAAT	90	89
75	FGFR3	NM_022965.2	3171-3270	GGACCTGTATATTTGTAAAGCTATTTATGGGCCCCTGGCACTCTTGTTCCCACACCCCAACACTTCCAGCATTTAGCTGGCCACATGGCGGAGAGTTTTA	79	84
76	FGFR4	NM_002011.3	1003-1102	CCCACATCCAGTGGCTGAAGCACATCGTCATCAACGGCAGCAGCTTCGGAGCCGACGGTTTCCCCTATGTGCAAGTCCTAAAGACTGCAGACATCAATAG	86	84
77	FJ809916	FJ809916.1	1882-1981	CATTCGGGGATTAATAGCTCGGATGCGGAGGTGCTGACCCTGTTCAATGTGACAGAGGCCCAGAGCGGGGAGTATGTGTGTAAGGTTTCCAATTATATTG	83	82
78	FLT1	NM_002019.4	531-630	AAGAAATGGCAAACAATTCTGCAGTACTTTAACCTTGAACACAGCTCAAGCAAACCACACTGGCTTCTACAGCTGCAAATATCTAGCTGTACCTACTTCA	80	83
79	FOS	NM_005252.2	1476-1575	ACTCAAGTCCTTACCTCTTCCGGAGATGTAGCAAAACGCATGGAGTGTGTATTGTTCCCAGTGACACTTCAGAGAGCTGGTAGTTAGTAGCATGTTGAGC	79	81
80	FOXA1	NM_004496.2	281-380	TGGATGGTTGTATTGGGCAGGGTGGCTCCAGGATGTTAGGAACTGTGAAGATGGAAGGGCATGAAACCAGCGACTGGAACAGCTACTACGCAGACACGCA	82	82
81	FOXC1	NM_001453.1	1531-1630	TTCGAGTCACAGAGGATCGGCTTGAACAACTCTCCAGTGAACGGGAATAGTAGCTGTCAAATGGCCTTCCCTTCCAGCCAGTCTCTGTACCGCACGTCCG	81	83
82	FOXP3	NM_014009.3	1231-1330	GGGCCATCCTGGAGGCTCCAGAGAAGCAGCGGACACTCAATGAGATCTACCACTGGTTCACACGCATGTTTGCCTTCTTCAGAAACCATCCTGCCACCTG	81	79
83	GPR160	NM_014373.1	761-860	GGATTTCAGTCCTTGCTTATGTTTTGGGAGACCCAGCCATCTACCAAAGCCTGAAGGCACAGAATGCTTATTCTCGTCACTGTCCTTTCTATGTCAGCAT	78	75
84	GRB7	NM_005310.2	1011-1110	GCCGATCTGGCCTCTATTACTCCACCAAGGGCACCTCTAAGGATCCGAGGCACCTGCAGTACGTGGCAGATGTGAACGAGTCCAACGTGTACGTGGTGAC	82	82
85	GUSB	NM_000181.1	1351-1450	CGGTCGTGATGTGGTCTGTGGCCAACGAGCCTGCGTCCCACCTAGAATCTGCTGGCTACTACTTGAAGATGGTGATCGCTCACACCAAATCCTTGGACCC	82	81
86	HLA-B	XM_005275100.3	1311-1410	TTTGTGACTTCAAGAGCCTCTGGCATCTCTTTCTGCAAAGGCACCTGAATGTGTCTGCGTCCCTGTTAGCATAATGTGAGGAGGTGGAGAGACAGCCCAC	82	83
87	HRAS	NM_005343.2	397-496	AGTACATGCGCACCGGGGAGGGCTTCCTGTGTGTGTTTGCCATCAACAACACCAAGTCTTTTGAGGACATCCACCAGTACAGGGAGCAGATCAAACGGGT	82	82
88	HSD17B1	NM_000413.2	1575-1674	GAGGTGCTGGACCGCACGGACATCCACACCTTCCACCGCTTCTACCAATACCTCGCCCACAGCAAGCAAGTCTTTCGCGAGGCGGCGCAGAACCCTGAGG	82	83
89	HSD17B12	NM_016142.2	1001-1100	GTGAAGTCTGCAATTAAAACAGTCGGCCTGCAATCCCGAACCAATGGATACCTGATCCATGCTCTTATGGGCTCGATAATCTCAAACCTGCCTTCTTGGA	83	81
90	HSD17B2	NM_002153.2	6-105	CTGGGAATATGATTATGCTTAATCTATGCTCAGTTGAAAGGGGCTGGGGCTGCTTTCTCCCCTCCCTTCTTGACTCTCTGTTCACAGAACTCAGGCTGCC	79	83
91	HSD17B7	NM_001304512.1	542-641	TCCTGGTAAAGAAGCTGTGGGCTTAATAAGCTAATATTTCGTGTGATAGTTTCTGTAAAGCTCTGGGCACAGGGCATTATTATAGTTGAGCAGCCAGTTA	78	81
92	IDO1	NM_002164.3	51-150	CTATTATAAGATGCTCTGAAAACTCTTCAGACACTGAGGGGCACCAGAGGAGCAGACTACAAGAATGGCACACGCTATGGAAAACTCCTGGACAATCAGT	81	82
93	IGF1	NM_000618.3	492-591	CGTGGATGAGTGCTGCTTCCGGAGCTGTGATCTAAGGAGGCTGGAGATGTATTGCGCACCCCTCAAGCCTGCCAAGTCAGCTCGCTCTGTCCGTGCCCAG	82	83
94	IGF1R	NM_000875.3	10811-10910	TTGTCTACCTCTGGGTATCCCTTTGTCTGGGATAAAAAAAATCAAACCAGAAGGCGGGATGGAATGGATGCACCGCAAATAATGCATTTTCTGAGTTTTC	79	79
95	IL6ST	NM_001190981.1	1089-1188	TTCAATATAGGACCAAAGATGCCTCAACTTGGAGCCAGATTCCTCCTGAAGACACAGCATCCACCCGATCTTCATTCACTGTCCAAGACCTTAAACCTTT	83	80
96	INSR	NM_000208.1	526-625	CCGGGGTTCTGTCCGCATCGAGAAGAACAATGAGCTCTGTTACTTGGCCACTATCGACTGGTCCCGTATCCTGGATTCCGTGGAGGATAATCACATCGTG	81	80
97	JAK2	NM_004972.3	1465-1564	TTGATGTCAGTATTAAGCAAGCAAACCAAGAGGGTTCAAATGAAAGCCGAGTTGTAACTATCCATAAGCAAGATGGTAAAAATCTGGAAATTGAACTTAG	81	75
98	JCHAIN	NM_144646.3	436-535	GTGGAGCTGGATAATCAGATAGTTACTGCTACCCAGAGCAATATCTGTGATGAAGACAGTGCTACAGAGACCTGCTACACTTATGACAGAAACAAGTGCT	82	82
99	kappa	AF113887.1	385-484	AAACGAACTGTGGCTGCACCATCTGTCTTCATCTTCCCGCCATCTGATGAGCAGTTGAAATCTGGAACTGCCTCTGTTGTGTGCCTGCTGAATAACTTCT	83	82
100	KDR	NM_002253.2	1421-1520	CAATCACACAATTAAAGCGGGGCATGTACTGACGATTATGGAAGTGAGTGAAAGAGACACAGGAAATTACACTGTCATCCTTACCAATCCCATTTCAAAG	82	78
101	KIF2C	NM_006845.2	1021-1120	GTTGTCTACAGGTTCACAGCAAGGCCACTGGTACAGACAATCTTTGAAGGTGGAAAAGCAACTTGTTTTGCATATGGCCAGACAGGAAGTGGCAAGACAC	80	79
102	KL	NM_004795.3	2011-2110	AGTATGCCCGACTGTGCTTTCAAGAGCTCGGCCATCACGTCAAGCTTTGGATAACGATGAATGAGCCGTATACAAGGAATATGACATACAGTGCTGGCCA	83	85
103	KLB	NM_175737.3	146-245	TTCAGCACTGATGAAATAACCACACGCTATAGGAATACAATGTCCAACGGGGGATTGCAAAGATCTGTCATCCTGTCAGCACTTATTCTGCTACGAGCTG	83	82
104	KRAS	NM_004985.3	328-427	AACCTGTCTCTTGGATATTCTCGACACAGCAGGTCAAGAGGAGTACAGTGCAATGAGGGACCAGTACATGAGGACTGGGGAGGGCTTTCTTTGTGTATTT	84	83
105	KRT14	NM_000526.3	1366-1465	GCAGTCATCCAGAGATGTGACCTCCTCCAGCCGCCAAATCCGCACCAAGGTCATGGATGTGCACGATGGCAAGGTGGTGTCCACCCACGAGCAGGTCCTT	82	83
106	KRT17	NM_000422.1	1231-1330	CTGACTCAGTACAAGAAAGAACCGGTGACCACCCGTCAGGTGCGTACCATTGTGGAAGAGGTCCAGGATGGCAAGGTCATCTCCTCCCGCGAGCAGGTCC	82	82
107	KRT5	NM_000424.2	131-230	CTGGTTCTCTTGCTCCACCAGGAACAAGCCACCATGTCTCGCCAGTCAAGTGTGTCCTTCCGGAGCGGGGGCAGTCGTAGCTTCAGCACCGCCTCTGCCA	83	82
108	LINC00341	NR_026779.1	2161-2260	GCTAAGTCTATGTGAGCAAACCCACTTCATCCTTTGTACCTGGAGACCTGGTTACACTAACCTGATACTGACCTGTTCATGTAGCTGGAATGGTGTGTTT	83	79
109	LTBR	XM_006718983.2	681-780	GTGCTGCCTGGGCCCTCGAGTGTACACACTGCGAGCTACTTTCTGACTGCCCGCCTGGCACTGAAGCCGAGCTCAAAGATGAAGTTGGGAAGGGTAACAA	85	85
110	MAP2K1	NM_002755.2	971-1070	ACGGAATGGACAGCCGACCTCCCATGGCAATTTTTGAGTTGTTGGATTACATAGTCAACGAGCCTCCTCCAAAACTGCCCAGTGGAGTGTTCAGTCTGGA	79	82
111	MAP2K2	NM_030662.2	1326-1425	GCGGACCTGAAGATGCTCACAAACCACACCTTCATCAAGCGGTCCGAGGTGGAAGAAGTGGATTTTGCCGGCTGGTTGTGTAAAACCCTGCGGCTGAACC	82	80
112	MAPK14	NM_001315.2	793-892	GGTGACCCATCTCATGGGGGCAGATCTGAACAACATTGTGAAATGTCAGAAGCTTACAGATGACCATGTTCAGTTCCTTATCTACCAAATTCTCCGAGGT	85	77
113	MAPK8	NM_002750.2	946-1045	TCTCTGTAGATGAAGCTCTCCAACACCCGTACATCAATGTCTGGTATGATCCTTCTGAAGCAGAAGCTCCACCACCAAAGATCCCTGACAAGCAGTTAGA	78	81
114	MAPK9	XM_005265940.1	164-263	GAGCGACAGTAAATGTGACAGTCAGTTTTATAGTGTGCAAGTGGCAGACTCAACCTTCACTGTCCTAAAACGTTACCAGCAGCTGAAACCAATTGGCTCT	81	83
115	MAPT	NM_016835.3	1426-1525	GCCGGGTCCCTCAACTCAAAGCTCGCATGGTCAGTAAAAGCAAAGACGGGACTGGAAGCGATGACAAAAAAGCCAAGACATCCACACGTTCCTCTGCTAA	85	85
116	MCL1	NM_021960.3	1261-1360	GCTGTAACTTCCTAGAGTTGCACCCTAGCAACCTAGCCAGAAAAGCAAGTGGCAAGAGGATTATGGCTAACAAGAATAAATACATGGGAAGAGTGCTCCC	80	79
117	MDM2	NM_006878.2	281-380	GGTGAGGAGCAGGCAAATGTGCAATACCAACATGTCTGTACCTACTGATGGTGCTGTAACCACCTCACAGATTCCAGCTTCGGAACAAGAGACCCTGGTT	83	83
118	MELK	NM_014791.2	366-465	AGAGACAGCCAACAAAATATTCATGGTTCTTGAGTACTGCCCTGGAGGAGAGCTGTTTGACTATATAATTTCCCAGGATCGCCTGTCAGAAGAGGAGACC	80	80
119	MIA	NM_006533.1	266-365	CCGGGGCCAAGTGGTGTATGTCTTCTCCAAGCTGAAGGGCCGTGGGCGGCTCTTCTGGGGAGGCAGCGTTCAGGGAGATTACTATGGAGATCTGGCTGCT	82	81
120	MKI67	NM_002417.2	2006-2105	GCTTCCAGCAGCAAATCTCAGACAGAGGTTCCTAAGAGAGGAGGAGAAAGAGTGGCAACCTGCCTTCAAAAGAGAGTGTCTATCAGCCGAAGTCAACATG	83	78
121	MLPH	NM_024101.4	1696-1795	GAGGAAGTCAAACCTCCCGATATTTCTCCCTCGAGTGGCTGGGAAACTTGGCAAGAGACCAGAGGACCCAAATGCAGACCCTTCAAGTGAGGCCAAGGCA	79	82
122	MMP11	NM_005940.3	703-802	AGCAGCCAAGGCCCTGATGTCCGCCTTCTACACCTTTCGCTACCCACTGAGTCTCAGCCCAGATGACTGCAGGGGCGTTCAACACCTATATGGCCAGCCC	85	85
123	MMP9	NM_004994.2	1531-1630	CACTACTGTGCCTTTGAGTCCGGTGGACGATGCCTGCAACGTGAACATCTTCGACGCCATCGCGGAGATTGGGAACCAGCTGTATTTGTTCAAGGATGGG	82	82
124	MPZL1	NM_003953.4	2976-3075	TGGAAGGCCTCTTATGTTTGGAGGGGAAGGGTGTTGAGATTGTCACCATCCTTCAAGCTGAGACTCCTGGTGAGCCTTTGCCACCATGAAAACCACATAG	82	81
125	MRPL19	NM_014763.3	386-485	ACAGCTGACCCATATGCCAGTGGAAAAATCAGCCAGTTTCTGGGGATTTGCATTCAGAGATCAGGAAGAGGACTTGGAGCTACTTTCATCCTTAGGAATG	79	79
126	MTOR	NM_004958.3	1866-1965	TCACTCTTGCCCTCCGAACGCTTGGCAGCTTTGAATTTGAAGGCCACTCTCTGACCCAATTTGTTCGCCACTGTGCGGATCATTTCCTGAACAGTGAGCA	83	80
127	MYBL2	NM_002466.2	676-775	GCAACCGCTGGGCCGAGATCGCCAAGATGTTGCCAGGGAGGACAGACAATGCTGTGAAGAATCACTGGAACTCTACCATCAAAAGGAAGGTGGACACAGG	82	81
128	MYC	NM_002467.3	1616-1715	CACCGAGGAGAATGTCAAGAGGCGAACACACAACGTCTTGGAGCGCCAGAGGAGGAACGAGCTAAAACGGAGCTTTTTTGCCCTGCGTGACCAGATCCCG	82	81
129	NAT1	NM_000662.4	1-100	AGCACTTCCTCATAGACCTTGGATGTGGGAGGATTGCATTCAGTCTAGTTCCTGGTTGCCGGCTGAAATAACCTGAATTCAAGCCAGGAAGAAGCAGCAA	81	79
130	NDC80	NM_006101.1	91-190	AAAAGGTCATAAGCATGAAGCGCAGTTCAGTTTCCAGCGGTGGTGCTGGCCGCCTCTCCATGCAGGAGTTAAGATCCCAGGATGTAAATAAACAAGGCCT	79	78
131	NDUFC2	NM_001204054.1	1236-1335	GAGGAGACTCCAGACAAGGAAAACAGAAATCTTATGTTGCCAAGTTGTCTTTGCTCTTAGGTGGGTTATCCTGGAGAAAATGGACTCAGGAGCTAATACT	83	83
132	NRAS	NM_002524.3	878-977	ACCCTGGTCCTGACTTCCCTGGAGGAGAAGTATTCCTGTTGCTGTCTTCAGTCTCACAGAGAAGCTCCTGCTACTTCCCCAGCTCTCAGTAGTTTAGTAC	82	82
133	NUF2	NM_145697.1	216-315	GCCTGGCGGTGTTTTCGTCGTGCTCAGCGGTGGGAGGAGGCGGAAGAAACCAGAGCCTGGGAGATTAACAGGAAACTTCCAAGATGGAAACTTTGTCTTT	86	74
134	NUSAP1	NM_018454.6	1036-1135	TCAAGCGCTCTGCTATCTCTGCAGCTAAAACGGGTGTCAGGTTTTCAGCTGCTACTAAAGATAATGAGCATAAGCGTTCACTGACCAAGACTCCAGCCAG	79	80
135	ORC6	NM_014321.2	581-680	GACTGTGTAAACAACTAGAGAAGATTGGACAGCAGGTCGACAGAGAACCTGGAGATGTAGCTACTCCACCACGGAAGAGAAAGAAGATAGTGGTTGAAGC	82	83
136	PAK1	NM_002576.3	976-1075	TGAACCACTTCCTGTCACTCCAACTCGGGACGTGGCTACATCTCCCATTTCACCTACTGAAAATAACACCACTCCACCAGATGCTTTGACCCGGAATACT	82	80
137	PAK4	NM_005884.3	2131-2230	CCTCCTTGCTGGGGGTAGATGAGACCCTACTACTGAACTCCAGTTTTGATCTCGTGACTTTTAGAAAAACACAGGGACTCGTGGGAGCAAGCGAGGCTCC	82	82
138	PBX1	NM_002585.3	1096-1195	CCAGATGCAGCTCAAGCAGAGCACGTGCGAGGCGGTGATGATCCTGCGTTCCCGATTTCTGGATGCGCGGCGGAAGAGACGGAATTTCAACAAGCAAGCG	85	85
139	PDCD1	NM_005018.2	311-410	CTTCCCCGAGGACCGCAGCCAGCCCGGCCAGGACTGCCGCTTCCGTGTCACACAACTGCCCAACGGGCGTGACTTCCACATGAGCGTGGTCAGGGCCCGG	88	88
140	PDGFB	NM_033016.2	1481-1580	GATTCACCTCTTCCTCTGGTTCCTTTCATCTCTCTACCTCCACCCTGCATTTTCCTCTTGTCCTGGCCCTTCAGTCTGCTCCACCAAGGGGCTCTTGAAC	79	83
141	PDGFRA	NM_006206.3	1926-2025	TAGTGCTTGGTCGGGTCTTGGGGTCTGGAGCGTTTGGGAAGGTGGTTGAAGGAACAGCCTATGGATTAAGCCGGTCCCAACCTGTCATGAAAGTTGCAGT	83	80
142	PDZK1	NM_002614.4	245-344	ACCGAGGGCCACCTGGTCCGGGTGGTTGAGAAGTGTAGCCCAGCAGAGAAGGCTGGCCTTCAAGATGGAGACAGAGTTCTTAGGATCAATGGTGTCTTTG	86	82
143	PGR	NM_000926.2	3166-3265	GGGATGAAGCATCAGGCTGTCATTATGGTGTCCTTACCTGTGGGAGCTGTAAGGTCTTCTTTAAGAGGGCAATGGAAGGGCAGCACAACTACTTATGTGC	82	79
144	PHGDH	NM_006623.2	506-605	GCGACGGCTTCGATGAAGGACGGCAAATGGGAGCGGAAGAAGTTCATGGGAACAGAGCTGAATGGAAAGACCCTGGGAATTCTTGGCCTGGGCAGGATTG	82	82
145	PIK3CA	NM_006218.2	2446-2545	CCTCAGGCTTGAAGAGTGTCGAATTATGTCCTCTGCAAAAAGGCCACTGTGGTTGAATTGGGAGAACCCAGACATCATGTCAGAGTTACTGTTTCAGAAC	76	77
146	PIK3CB	NM_006219.1	2946-3045	CCGCCAGTGTTGTGAGGATGCATATCTGATTTTACGACGGCATGGGAATCTCTTCATCACTCTCTTTGCGCTGATGTTGACTGCAGGGCTTCCTGAACTC	81	82
147	PIK3R2	NM_005027.2	3101-3200	CCAGCCTGGGCACCCTGATTTTTAAGCCATAGACCTGGGGTCAGGGCAGGAAGGAACTTCACTCTGCTGCTTCCGAGAACCTCGGCCGTGACATTCGGGG	82	82
148	PPFIA1	NM_177423.1	901-1000	GGAAAGAGATCTTCTGATGGTTCTTTAAGCCACGAGGAAGACCTTGCTAAAGTAATTGAGCTCCAAGAAATCATAAGTAAGCAGTCAAGGGAACAGAGCC	82	82
149	PRC1	NM_199413.1	1136-1235	ACAGAAAGTCTGCTCCAGCTCCACGATGCTGAGATTGTGCGGTTAAAAAACTACTATGAAGTTCACAAGGAACTCTTTGAAGGTGTCCAGAAGTGGGAAG	84	82
150	PSMB5	NM_001130725.1	131-230	GCAGCTGACTCCAGGGCTACAGCGGGTGCTTACATTGCCTCCCAGACGGTGAAGAAGGTGATAGAGATCAACCCATACCTGCTAGGCACCATGGCTGGGG	84	82
151	PSMC4	NM_006503.2	301-400	CATCGGACAATTTCTGGAGGCTGTGGATCAGAATACAGCCATCGTGGGCTCTACCACAGGCTCCAACTATTATGTGCGCATCCTGAGCACCATCGATCGG	83	84
152	PTEN	NM_000314.4	4831-4930	TTGGATGTGCAGCAGCTTACATGTCTGAAGTTACTTGAAGGCATCACTTTTAAGAAAGCTTACAGTTGGGCCCTGTACCATCCCAAGTCCTTTGTAGCTC	79	83
153	PTK2B	NM_004103.3	736-835	CCAGTAGATGTGGAAAAGGAGGACGTGCGTATCCTCAAGGTCTGCTTCTATAGCAACAGCTTCAATCCTGGGAAAAACTTCAAACTGGTCAAATGCACTG	85	83
154	PTPN11	NM_002834.3	1481-1580	TGTCAAATACTGGCCTGATGAGTATGCTCTAAAAGAATATGGCGTCATGCGTGTTAGGAACGTCAAAGAAAGCGCCGCTCATGACTATACGCTAAGAGAA	83	84
155	PTTG1	NM_004219.2	203-302	CACCAGCCTTACCTAAAGCTACTAGAAAGGCTTTGGGAACTGTCAACAGAGCTACAGAAAAGTCTGTAAAGACCAAGGGACCCCTCAAACAAAAACAGCC	85	86
156	PUM1	NM_001020658.1	641-740	CTGGGGAACATCAGATCATTCAGTTTCCCAGCCAATCATGGTGCAGAGAAGACCTGGTCAGAGTTTCCATGTGAACAGTGAGGTCAATTCTGTACTGTCC	79	79
157	RAC1	NM_198829.1	1251-1350	AAAGACCTTCGTCTTTGAGAAGACGGTAGCTTCTGCAGTTAGGAGGTGCAGACACTTGCTCTCCTATGTAGTTCTCAGATGCGTAAAGCAGAACAGCCTC	82	84
158	RAC2	NM_002872.3	1070-1169	GCTGCCACAACTTGTGTACCTTCAGGGATGGGGCTCTTACTCCCTCCTGAGGCCAGCTGCTCTAATATCGATGGTCCTGCTTGCCAGAGAGTTCCTCTAC	85	85
159	RAC3	NM_005052.2	703-802	GCCTGAGGGCTGGCGGGGAGCAGCCCTGGACGTGTCCGCTGTTGTGTTGAGACGTGTGGTGTCCCTGAGTCGGCTGTGGGGAGCGGTGGGGGTGGGCCGG	87	87
160	RAF1	NM_002880.3	1445-1544	ATAGAAGCCAGTGAAGTGATGCTGTCCACTCGGATTGGGTCAGGCTCTTTTGGAACTGTTTATAAGGGTAAATGGCACGGAGATGTTGCAGTAAAGATCC	82	82
161	RGL1	NM_001297669.1	821-920	TTGTGGAGAACCTGCTGACAGCTTTTGGGGACAATGACTTTACCTATATCAGCATCTTTCTTTCAACGTACAGAGGCTTTGCCTCCACTAAAGAAGTGCT	82	79
162	RHOA	NM_001664.2	1231-1330	GGTACTCTGGTGAGTCACCACTTCAGGGCTTTACTCCGTAACAGATTTTGTTGGCATAGCTCTGGGGTGGGCAGTTTTTTGAAAATGGGCTCAACCAGAA	79	84
163	RICTOR	NM_152756.3	3098-3197	ACTCGGAGTCAACCAGCTCTAGACATAATAGTGAAAGTGAATCTGTGCCATCGAGTATGTTCATATTGGAGGATGACCGGTTTGGCAGCAGCTCTACTAG	84	81
164	RPLP0	NM_001002.3	251-350	CGAAATGTTTCATTGTGGGAGCAGACAATGTGGGCTCCAAGCAGATGCAGCAGATCCGCATGTCCCTTCGCGGGAAGGCTGTGGTGCTGATGGGCAAGAA	80	82
165	RPS6KB1	NM_001272042.1	661-760	TTACTTGGCAGAAATCTCCATGGCTTTGGGGCATTTACATCAAAAGGGGATCATCTACAGAGACCTGAAGCCGGAGAATATCATGCTTAATCACCAAGGT	81	83
166	RPS6KB2	NM_003952.2	981-1080	TCAAAAAGTTTCTGAAACGGAATCCCAGCCAGCGGATTGGGGGTGGCCCAGGGGATGCTGCTGATGTGCAGAGACATCCCTTTTTCCGGCACATGAATTG	80	83
167	RPTOR	NM_020761.2	6666-6765	GGCTGTCTTCACAGGTCTGATGTGAAAATTCAATCACGACGTTAACCGGCTCGAGAGAGCGCCGGCCTAGAGGCTCATTATCTATTTATTTTACCAAACG	81	78
168	RRM2	NM_001034.1	491-590	TTCCTTTTGGACCGCCGAGGAGGTTGACCTCTCCAAGGACATTCAGCACTGGGAATCCCTGAAACCCGAGGAGAGATATTTTATATCCCATGTTCTGGCT	82	78
169	SCUBE2	NM_020974.1	1836-1935	CGTAAAGCCATCCGCACGCTCAGAAAGGCCGTCCACAGGGAGCAGTTTCACCTCCAGCTCTCAGGCATGAACCTCGACGTGGCTAAAAAGCCTCCCAGAA	82	83
170	SF3A1	NM_005877.4	1486-1585	GATGATGAGGTGTACGCACCAGGTCTGGATATTGAGAGCAGCTTGAAGCAGTTGGCTGAGCGGCGTACTGACATCTTCGGTGTAGAGGAAACAGCCATTG	82	82
171	SFRP1	NM_003012.3	1321-1420	GTGGGTCACACACACGCACTGCGCCTGTCAGTAGTGGACATTGTAATCCAGTCGGCTTGTTCTTGCAGCATTCCCGCTCCCTTCCCTCCATAGCCACGCT	82	82
172	SH2B1	NM_001145796.1	1277-1376	GGAGATGCCTGACCGGGAGAACACGTTTGTGGTTAAGGTGGAAGGTCCATCCGAGTATATCATGGAGACAGTGGATGCCCAGCATGTGAAGGCCTGGGTG	83	83
173	SHC1	NM_001130040.1	1079-1178	CTGCCACATTCTGGAGTGTCCCGAAGGGCTTGCCCAGGATGTCATCAGCACCATTGGCCAGGCCTTCGAGTTGCGCTTCAAACAATACCTCAGGAACCCA	84	82
174	SLC39A6	NM_012319.2	1581-1680	GATCGAACTGAAGGCTATTTACGAGCAGACTCACAAGAGCCCTCCCACTTTGATTCTCAGCAGCCTGCAGTCTTGGAAGAAGAAGAGGTCATGATAGCTC	83	82
175	SRC	NM_005417.3	1411-1510	GGCATGAGAAGCTGGTGCAGTTGTATGCTGTGGTTTCAGAGGAGCCCATTTACATCGTCACGGAGTACATGAGCAAGGGGAGTTTGCTGGACTTTCTCAA	83	83
176	STAT1	NM_139266.1	456-555	ACAGTGGTTAGAAAAGCAAGACTGGGAGCACGCTGCCAATGATGTTTCATTTGCCACCATCCGTTTTCATGACCTCCTGTCACAGCTGGATGATCAATAT	79	78
177	STAT3	NM_139276.2	4536-4635	AGACTTGGGCTTACCATTGGGTTTAAATCATAGGGACCTAGGGCGAGGGTTCAGGGCTTCTCTGGAGCAGATATTGTCAAGTTCATGGCCTTAGGTAGCA	81	81
178	STAT5B	NM_012448.3	1411-1510	CCACTTCAGGAATATGTCCCTGAAACGAATTAAGAGGTCAGACCGTCGTGGGGCAGAGTCGGTGACAGAAGAAAAATTTACAATCCTGTTTGAATCCCAG	81	81
179	STC2	NM_003714.2	2826-2925	ATTTCTATGTGTAATTTCTGAGCCATTGTACTGTCTGGGCTGGGGGGGACACTGTCCAAGGGAGTGGCCCCTATGAGTTTATATTTTAACCACTGCTTCA	82	79
180	STS	NM_000351.4	503-602	GTACCCTGTCCGATCAGGAATGGCATCTTGGTCCCGCACTGGAGTTTTCCTCTTCACAGCCTCTTCGGGAGGACTTCCCACCGATGAGATTACCTTTGCT	84	83
181	SULT1E1	NM_005420.2	685-784	TCTACGAAGACCTGAAAGAGGATATCAGAAAAGAGGTGATAAAATTGATACATTTCCTGGAAAGGAAGCCATCAGAGGAGCTTGTGGACAGGATTATACA	81	84
182	TBP	NM_001172085.1	588-687	ACAGTGAATCTTGGTTGTAAACTTGACCTAAAGACCATTGCACTTCGTGCCCGAAACGCCGAATATAATCCCAAGCGGTTTGCTGCGGTAATCATGAGGA	79	82
183	TFF1	NM_003225.2	211-310	TTTCGACGACACCGTTCGTGGGGTCCCCTGGTGCTTCTATCCTAATACCATCGACGTCCCTCCAGAAGAGGAGTGTGAATTTTAGACACTTCTGCAGGGA	82	82
184	TFF3	NM_003226.3	586-685	CTGCTGAAAGTTCATATCTGGAGCCTGATGTCTTAACGAATAAAGGTCCCATGCTCCACCCGAGGACAGTTCTTCGTGCCTGAGACTTTCTGAGGTTGTG	81	83
185	TFRC	NM_003234.1	1221-1320	CAGTTTCCACCATCTCGGTCATCAGGATTGCCTAATATACCTGTCCAGACAATCTCCAGAGCTGCTGCAGAAAAGCTGTTTGGGAATATGGAAGGAGACT	79	81
186	TMEM45B	NM_138788.3	731-830	CTGGCTGCCCTCAGCATTGTGGCCGTCAACTATTCTCTTGTTTACTGCCTTTTGACTCGGATGAAGAGACACGGAAGGGGAGAAATCATTGGAATTCAGA	81	84
187	TNF	NM_000594.2	1011-1110	AGCAACAAGACCACCACTTCGAAACCTGGGATTCAGGAATGTGTGGCCTGCACAGTGAAGTGCTGGCAACCACTAAGAATTCAAACTGGGGCCTCCAGAA	83	81
188	TRIM16	NM_006470.3	85-184	GGCTGCTCTTTGCCGGACAGCAGAGTCCCAGTAGGATTTCCATTTTCCAAACCTGGTATCATCTCCTAGTTGGAAGAAGTGGTAAGCCCACGAACACAAA	81	83
189	TSKU	NM_015516.3	1686-1785	CCATGAGGCCATGAGGCCCGCTTCATCCTTTTCTATTTCCCTAGAACCTTAATGGTAGAAGGAATTGCAAAGAATCAAGTCCACCCTTCTCATGTGACAG	79	82
190	TYMS	NM_001071.1	396-495	TGCTAAAGAGCTGTCTTCCAAGGGAGTGAAAATCTGGGATGCCAATGGATCCCGAGACTTTTTGGACAGCCTGGGATTCTCCACCAGAGAAGAAGGGGAC	79	82
191	UBE2C	NM_007019.2	446-545	GTCTGCCCTGTATGATGTCAGGACCATTCTGCTCTCCATCCAGAGCCTTCTAGGAGAACCCAACATTGATAGTCCCTTGAACACACATGCTGCCGAGCTC	85	84
192	UBE2T	NM_014176.1	51-150	GTGTCAGCTCAGTGCATCCCAGGCAGCTCTTAGTGTGGAGCAGTGAACTGTGTGTGGTTCCTTCTACTTGGGGATCATGCAGAGAGCTTCACGTCTGAAG	82	81
193	WNT11	NM_004626.2	961-1060	CCTGACTTCTGCATGAAGAATGAGAAGGTGGGCTCCCACGGGACACAAGACAGGCAGTGCAACAAGACATCCAACGGAAGCGACAGCTGCGACCTTATGT	83	82
194	XIAP	NM_001204401.1	3996-4095	TCACTTCCAAGTCAGGTAGGTAGTTCAATCTAGTTGTTAGCCAAGGACTCAAGGACTGAATTGTTTTAACATAAGGCTTTTCCTGTTCTGGGAGCCGCAC	79	78
