# Supplementary material for: Molecular characterisation of aromatase inhibitor-resistant advanced breast cancer: the phenotypic effect of ESR1 mutations
Source: Br J Cancer. 2018 Dec 19;120(2):247–55. doi: 10.1038/s41416-018-0345-x (PMC6342946; doi:10.1038/s41416-018-0345-x)
Supplement: Supplementary file 13 — ai_pairs_Supplementary Table 4 [file 41416_2018_345_MOESM13_ESM.xlsx]

## Sheet: Table S4
Gene	Mutation	Validation	Sample	% VAF IoT	% VAF ddPCR
ESR1	G1138C:p.E380Q	ddPCR	61 POST	4	2.4
			39 POST	30	28
	A1613G:p.D538G	ddPCR	8 POST	7	2.9
			23 POST	34	45
PIK3CA	T1035A:p.N345K	ddPCR	15 PRE	23	30
	G1252A:p.E418K	CS	49 PRE	40	-
		CS	49 POST	32	-
	T1258C:p.C420R	CS	49 PRE	40	-
		CS	49 POST	32	-
	G1624A:p.E542K	ddPCR	17 PRE	32	34
			17 POST	29	32
			59 PRE	25	25.4
			59 POST	46	46
	G1633A:p.E545K	ddPCR	39 PRE	48	45.2
			39 POST	24	24.3
			60 PRE	34	31.8
			60 POST	37	36.9
			45 PRE	23	26.3
			45 POST	20	16.6
			58 PRE	29	32.5
			58 POST	3	1.5
	A1634C:p.E545A	ddPCR	46 PRE	41	35.8
	c.A3140G:p.H1047R	ddPCR	26 PRE	35	26
			26 POST	54	57
			44 PRE	27	29
			44 POST	16	16
ERBB2	T2264C:p.L755S	ddPCR	15 POST	35	30.7
TP53	T584C:p.I195T	ddPCR	23 POST	10	4
MAP2K4	Frameshift	ddPCR	51 POST	63	60.9
GATA3	K358fs	CS	6 POST	28	-
ddPCR: droplet digital PCR, CS: cycle sequencing
