# Supplementary material for: Molecular characterisation of aromatase inhibitor-resistant advanced breast cancer: the phenotypic effect of ESR1 mutations
Source: Br J Cancer. 2018 Dec 19;120(2):247–55. doi: 10.1038/s41416-018-0345-x (PMC6342946; doi:10.1038/s41416-018-0345-x)
Supplement: Supplementary file 14 — ai_pairs_Supplementary Table 5 [file 41416_2018_345_MOESM14_ESM.xlsx]

## Sheet: AI_pairs_nano_normalised.txt
Gene/Isoform Names	14_post	14_pre	18_post	18_pre	25_post	25_pre	5_post	5_pre	7_post	7_pre	8_post	8_pre	23_post	23_pre	26_post	26_pre	30_post	30_pre	32_post	32_pre	35_post	35_pre	36_post	36_pre	37_post	37_pre	38_post	38_pre	39_post	39_pre	40_post	40_pre	41_post	41_pre	43_post	43_pre	46_post	46_pre	48_post	48_pre	49_post	49_pre	50_post	50_pre	51_post	51_pre	54_post	54_pre	1_post
EGFR	6.45	6.193	5.993	0	2.535	8.939	6.394	5.319	8.665	7.124	5.418	5.113	6.346	6.742	6.309	7.04	6.286	7.481	4.815	5.61	6.039	5.78	8.103	6.467	8.48	7.714	7.334	1.992	4.997	5.976	7.382	7.377	5.645	5.449	5.499	3.147	6.854	4.63	7.575	5.509	6.931	6.762	2.709	3.909	5.285	6.321	4.834	5.73	7.561
HSD17B7	5.179	5.913	5.631	6.311	4.461	6.511	7.197	7.327	5.02	7.154	6.003	7.576	6.727	5.882	6.509	6.119	7.049	5.528	5.26	5.467	5.68	4.759	5.866	6.7	5.787	5.337	3.612	7.551	5.698	6.619	5.152	6.976	5.008	6.556	5.053	5.081	5.47	6.07	4.302	5.068	5.099	5.063	5.605	5.821	5.666	5.968	5.312	5.625	5.894
MKI67	7.689	8.414	7.347	6.373	11.26	6.909	7.417	7.587	8.914	8.036	10.67	7.817	8.38	7.191	6.874	6.904	9.142	8.447	7.789	8.164	8.446	8.338	7.708	5.959	9.816	9.265	8.727	7.009	7.667	8.301	5.783	7.162	11.11	8.587	7.221	7.481	6.771	8.093	7.541	8.199	6.026	8.041	7.211	7.204	6.837	7.759	8.202	8.259	6.864
NAT1	5.077	3.605	7.778	10.96	7.58	9.438	9.13	4.372	2.531	9.418	8.81	10.28	5.828	4.079	6.344	6.541	4.218	6.619	6.545	8.335	4.527	10.01	5.119	8.896	0	0.4146	2.342	10.65	5.2	8.289	4.726	7.842	5.423	7.865	7.371	8.708	5.322	8.132	6.261	8.257	6.622	8.904	5.293	5.102	10.13	8.265	4.969	5.255	9.849
EXO1	5.85	6.782	5.631	5.358	8.437	4.441	5.97	6.115	6.314	3.76	7.707	7.242	7.758	3.797	4.973	4.024	6.64	5.422	5.353	6.054	6.704	7.019	0.8212	5.389	8.472	7.928	6.701	5.257	5.593	6.442	4.119	6.42	8.696	6.502	4.621	3.953	5.157	6.329	6.086	7.337	3.977	6.241	4.965	5.009	6.388	5.81	6.796	7.332	4.516
ESR1	9.466	9.697	10.73	12.67	5.768	9.991	12.24	12.29	4.897	9.703	10.09	12.08	10.7	4.518	13.95	12.2	10.35	11.69	7.744	10.53	7.259	10.42	6.179	12.91	6.127	6.228	8.639	11.78	10.03	9.251	8.519	9.015	4.838	11.99	10.98	8.547	13.41	11.65	12.38	11.25	11.15	12.32	10.76	12.51	12.17	12.37	12	10.44	10.62
CCNB1	9.009	9.76	8.331	7.642	10.21	7.567	8.253	8.999	8.865	8.546	9.687	8.478	9.54	6.615	7.648	8.111	10.28	8.064	8.819	8.38	9.149	8.748	5.744	8.532	10.15	10.04	8.747	7.371	9.451	8.129	6.724	7.69	9.998	9.308	8.231	8.698	7.37	9.133	7.9	9.028	7.472	9.09	8.232	8.43	7.345	7.574	9.679	9.359	7.637
BCL2L1	10.6	9.388	10.03	10.23	12.52	10.46	9.98	9.878	10.7	9.743	11.94	9.932	11.29	9.076	9.92	10.18	10.99	9.705	10.44	10.15	9.715	10.28	9.794	10.11	8.122	8.057	9.801	9.959	10.22	10.47	9.91	10.62	12.73	9.793	10.51	10.07	10.15	9.963	10.2	9.862	10.04	10.04	9.72	9.51	10.34	10.02	9.948	10.03	10.22
SF3A1	9.41	9.369	9.363	9.244	9.758	9.817	9.177	9.186	9.369	9.843	9.619	8.779	9.528	10.22	9.506	9.654	9.153	9.424	8.938	9.29	9.156	9.477	9.562	9.42	9.133	8.963	8.832	9.361	8.837	8.997	9.231	9.305	10	9.068	9.149	8.831	10.17	9.111	9.449	9.712	9.405	9.615	9.454	9.867	9.169	9.962	9.651	9.8	9.413
SH2B1	6.831	7.462	8.145	7.497	7.311	8.777	8.033	7.495	8.062	8.676	7.57	8.629	7.673	8.268	8.261	8.416	8.223	8.369	8.056	7.539	7.486	7.602	8.001	8.45	7.645	6.853	7.587	7.694	7.313	7.192	7.807	8.136	6.882	7.651	8.088	7.948	8.393	8.329	8.933	7.793	8.298	8.015	8.533	8.041	8.724	9.144	7.82	7.925	7.396
TBP	7.773	7.332	7.578	6.769	7.29	6.6	8.084	7.839	7.449	6.664	7.588	7.857	6.885	7.001	8.002	7.434	7.344	7.549	7.733	7.629	6.751	6.74	7.161	7.234	7.851	7.544	7.29	7.036	6.925	7.035	7.359	7.162	7.086	7.62	7.386	7.273	7.407	7.818	7.671	6.878	7.482	6.881	7.621	7.523	8.275	7.201	6.663	6.373	7.266
UBE2T	6.394	6.671	6.071	6.518	8.669	5.488	6.074	7.028	6.79	4.481	7.772	7.623	8.24	4.696	6.478	6.179	7.651	6.812	7.462	7.379	5.862	5.566	4.909	6.524	8.954	9.128	6.651	5.791	7.718	6.857	5.099	6.685	9.105	7.354	5.773	6.098	5.945	7.145	3.939	7.105	6.366	7.19	6.346	6.765	5.883	5.917	7.323	7.577	6.208
CRABP2	13.24	12.97	12.66	13.4	10.27	12.67	11.78	11.79	9.388	11.2	12.06	13.58	14.65	3.797	13.7	13.41	11.37	11.85	11.96	13.08	11.54	12.88	11.74	14.2	10.29	10.33	12.83	12.21	11.37	11.97	12.13	12.61	5.297	10.94	11.86	12.07	12.06	12.48	12.18	11.79	12.63	12.98	9.529	7.682	12.38	12.82	13.87	13.9	12.56
NUSAP1	6.932	7.551	7.216	6.698	9.976	5.96	7.373	8.138	7.822	6.487	9.491	7.822	8.555	5.642	6.825	6.495	8.052	7.243	8.042	7.825	7.453	6.706	3.484	6.749	9.05	8.806	7.803	6.6	7.667	7.167	6.22	6.602	9.904	7.833	6.948	7.514	6.907	8.143	6.624	7.988	5.941	7.365	7.307	7.298	6.822	6.813	8.548	8.53	6.257
MAPT	3.166	5.529	9.19	9.625	4.12	7.81	9.707	9.19	5.059	9.932	8.118	9.522	9.492	3.797	10.36	9.95	2.601	6.395	5.055	4.039	4.651	5.358	5.302	9.95	6.368	4.684	1.954	8.947	5.336	8.324	6.245	7.649	0	8.161	4.976	7.287	8.891	8.402	7.846	8.607	6.777	8.32	7.927	8.102	8.641	9.311	5.41	8.032	8.548
mTOR	8.381	8.174	8.789	9.072	8.832	9.217	7.93	8.508	9.211	9.11	8.787	8.006	8.962	9.443	8.836	8.872	9.775	8.245	8.212	8.807	8.396	8.696	9.086	9.014	8.48	8.082	7.811	9.01	7.9	8.574	8.574	9.43	8.925	8.603	7.898	7.443	9.208	9.135	9.16	8.607	8.612	8.659	7.99	8.979	7.943	8.89	7.556	8.344	7.976
BCL2	6.98	5.081	5.73	8.451	6.144	7.163	8.108	8.434	5.599	8.259	7.27	8.612	7.027	8.95	8.156	8.171	3.851	8.326	4.979	6.558	6.112	7.593	7.161	7.863	8.199	8.873	3.746	8.375	6.203	6.264	7.124	8.999	8.008	7.201	5.414	4.364	10.09	7.787	7.507	5.231	7.826	7.28	9.564	9.481	7.752	9.897	8.321	7.969	7.661
NDUFC2	7.174	6.805	7.631	7.786	6.144	6.684	8.301	7.197	7.102	7.651	5.948	6.952	5.662	5.806	7.62	7.251	8.854	9.327	6.532	6.641	5.81	7.005	5.611	7.56	4.618	5.164	9.107	6.834	6.995	7.611	9.652	9.967	6.645	5.687	7.472	7.053	6.452	6.252	6.86	6.926	7.55	7.365	7.403	7.442	6.238	6.434	7.964	7.192	7.234
BIRC5	8.423	9.394	7.578	7.079	11.14	7.952	7.795	8.248	8.033	8.378	9.683	8.606	9.82	6.524	7.867	8.157	9.192	7.371	7.692	8.416	8.37	8.998	7.675	7.416	10.28	10.11	8.479	7.036	9.303	9.399	6.408	7.98	11.01	8.891	8.21	8.071	7.749	10.14	8.88	9.792	5.618	7.661	7.615	7.224	7.324	8.224	10.51	10.36	6.48
MYBL2	6.58	7.891	3.823	4.661	9.546	5.289	4.649	7.364	6.79	5.208	8.855	5.609	8.298	5.882	5.476	4.652	7.878	6.279	7.391	7.669	7.004	6.871	5.744	6.258	8.055	7.595	6.633	5.06	6.974	7.554	3.607	5.08	9.467	7.724	5.414	5.692	4.636	7.254	6.558	7.301	4.813	7.906	5.561	4.765	4.055	6.47	7.619	7.88	3.662
PDZK1	2.873	5.434	2.823	11.76	3.021	5.96	7.785	7.976	3.585	4.278	9.913	10.78	7.837	3.445	9.455	9.316	0.9125	4.847	2.152	2.137	3.506	4.949	3.991	7.732	2.423	1.232	1.954	10.35	3.057	7.611	3.885	7.162	3.838	3.29	1.639	3.575	3.813	7.479	5.38	2.461	2.828	7.52	10.45	9.892	3.711	6.667	5.709	7.659	3.662
MELK	6.529	7.967	6.145	5.585	8.466	6.511	5.197	6.115	7.236	6.23	7.948	6.997	8.086	4.997	6.004	5.693	7.987	7.079	6.871	6.654	7.123	6.947	7.297	4.435	7.812	7.759	7.344	6.525	6.918	7.192	4.925	7.326	8.408	7.209	6.477	6.844	5.398	7.287	6.804	7.062	4.68	7.405	6.561	6.132	6.408	6.757	6.935	7.037	5.809
AKT1	9.991	9.937	11.43	10.67	9.608	11.45	9.255	8.79	10.64	11.06	9.764	9.966	10.88	9.635	10	10.29	9.938	10.39	10.41	10.75	9.444	10.09	10.32	10.13	9.986	9.701	11.17	10.55	10.15	11.34	9.703	10.21	9.496	10.34	10.02	9.686	9.931	10.91	10.09	10.4	10.33	11.33	10.68	10.43	9.175	10.8	9.603	10.16	10.22
CCNE1	6.213	6.594	5.631	4.447	9.255	2.119	4.675	6.468	6.282	4.659	8.438	5.146	7.332	5.458	5.747	5.693	9.96	5.777	5.894	6.225	5.929	5.677	6.512	5.545	6.144	6.052	6.843	5.658	6.18	5.947	4.654	5.306	9.33	5.973	6.078	5.814	5.727	5.533	6.261	6.609	4.68	5.253	4.397	4.471	6.612	6.434	6.918	6.611	5.436
MPZL1	10.02	10.42	10.09	10.51	8.693	10.9	9.913	9.628	9.574	10.36	10.17	10.46	10.19	9.449	9.603	10.53	8.918	9.979	8.987	9.436	9.303	9.864	10.9	10.37	10.48	11.01	9.128	9.927	9.24	10.15	10.15	10.69	8.067	9.997	9.532	8.94	9.657	10.03	9.897	9.958	9.882	10.14	9.084	9.212	9.362	9.962	10.44	10.77	9.895
AURKA	7.423	7.799	4.145	4.447	7.681	2.119	5.32	6.743	6.03	5.089	6.92	5.978	6.727	5.458	5.169	4.471	6.527	5.805	6.45	5.814	5.774	5.996	5.302	5.873	7.899	7.22	4.968	4.558	6.648	6.264	4.411	5.306	7.566	6.069	5.414	5.648	4.505	6.128	6.558	5.743	4.371	4.588	5.03	4.909	5.148	5.5	6.448	6.006	4.932
CEP55	6.229	7.684	6.347	5.636	7.29	6.088	6.394	6.814	6.67	6.487	7.74	6.886	7.157	5.553	5.618	5.99	8.287	6.666	6.558	6.706	7.877	7.265	6.844	6.345	8.529	8.161	6.902	5.971	7.24	6.76	5.099	6.602	5.838	7.095	5.882	6.317	5.727	7.235	6.804	7.598	4.282	6.938	5.998	5.892	5.794	6.728	7.205	7.577	5.349
ERBB2	14.83	14.58	10.95	11.24	7.311	10.33	9.626	8.982	9.616	11.16	9.565	12.02	11.45	6.742	10.31	10.12	9.702	10.55	14.26	13.8	14.57	9.973	8.652	10.41	7.891	7.789	11.9	10.38	10.67	12.56	10.43	10.2	4.423	9.389	10.78	10.05	10.65	14.83	13.01	13.3	9.479	9.391	9.022	9.366	10.2	10.95	9.772	9.738	10.96
IL6ST	11.33	11.82	10.89	11.78	9.859	12.36	11.16	12.35	10.86	12.32	12.18	13.76	12.32	11.76	11.6	12.09	10.5	11.76	10.52	11.42	10.23	10.76	11.24	12.7	8.577	9.366	10.79	12.52	10.25	10.95	11.57	12.05	11.08	11.14	10.76	10.8	12.57	12.11	11.99	11.48	11.44	11.71	10.36	11.01	11.72	11.67	11.41	11.36	12.86
MAP2K2	9.645	9.711	9.948	10.25	10.53	10.17	9.869	9.784	9.921	10.57	10.34	9.842	10.41	10.38	9.886	10.26	9.309	9.97	9.5	9.601	9.874	9.901	10.41	9.921	9.922	9.672	9.932	9.997	10.29	10.31	9.694	10.31	10.68	10.36	9.407	9.093	10.16	10.28	10.4	9.97	9.677	10.14	10.13	10.12	9.809	10.14	9.509	9.744	9.902
PIK3CA	8.349	8.218	8.127	7.396	7.76	8.939	7.877	7.741	7.463	8.813	7.657	8.231	7.758	8.441	8.796	8.453	9.903	8.683	7.607	7.959	8.399	8.735	8.373	8.924	8.574	8.692	6.214	7.777	7.848	7.563	8.175	8.672	7.696	8.759	8.028	7.827	8.287	7.468	8.825	7.598	8.298	8.32	7.977	7.852	7.88	8.17	8.308	8.112	7.631
KDR	6.463	6.79	6.408	8.291	6.279	6.6	7.207	5.731	7.931	5.421	6.155	5.941	6.727	5.882	7.049	7.641	5.305	7.498	6.717	6.92	6.823	6.991	7.802	7.64	4.901	5.718	7.416	7.761	6.492	6.842	7.097	6.514	7.619	6.671	7.286	6.172	7.53	6.559	6.341	6.485	7.357	6.698	6.931	7.712	8.558	6.813	6.111	5.828	6.743
CCND1	11.66	11.59	13.13	12.08	8.09	12.64	10.78	11.21	10.16	11.88	10.91	12.19	12.49	8.985	12.08	12.37	10.47	14.33	11.18	10.76	10.64	10.89	9.778	11.03	11.95	11.98	11.11	11.88	10.57	10.67	11.48	12.32	7.882	9.565	10.43	11.12	14.86	12.31	10.77	11.58	10.71	11.74	12.34	12.48	13.52	14.74	12.18	12.32	11.18
RRM2	8.952	9.054	9.446	8.444	11.67	8.171	7.752	9.055	9.629	7.472	10.99	9.228	10.39	7.601	7.875	7.598	9.65	8.187	9.157	9.235	9.495	8.794	8.027	7.942	10.3	9.425	10.04	7.825	9.048	8.625	5.882	7.842	11.39	8.904	7.939	8.161	7.479	9.428	8.958	9.414	7.172	9.254	8.975	8.586	8.455	8.884	10.7	10.64	7.541
PGR	1.247	6.158	1.823	1.388	0.2133	7.567	6.538	7.898	3.96	9.763	8.155	7.957	8.555	2.98	4.192	3.371	0	5.805	2.618	3.772	2.368	6.159	0.8212	6.615	0	2.131	0	9.134	3.057	2.89	3.607	6.211	2.838	3.29	0	5.72	4.756	2.584	5.99	4.674	3.59	2.4	7.287	9.591	3.258	4.42	6.935	8.377	4.345
GRB7	13.54	13.19	8.266	7.524	4.12	8.081	7.739	6.932	7.622	9.147	7.477	9.892	9.654	0	7.321	7.999	9.518	8.452	12.34	11.3	13.14	7.844	5.744	7.665	7.742	7.928	10.29	7.66	8.509	10.48	7.815	7.326	1.838	7.521	7.618	7.448	8.457	12.78	10.56	11.08	7.502	7.405	7.81	8.292	8.624	8.961	8.606	8.516	7.976
CDC20	6.164	7.568	4.993	5.781	8.978	3.341	4.675	6.497	6.565	6.112	8.248	5.239	7.094	3.797	5.143	5.774	8.998	6.432	6.364	6.189	6.797	6.281	4.909	6.28	9.156	8.813	6.633	4.558	6.683	6.166	3.753	5.502	9.178	6.684	5.195	5.72	5.539	6.527	5.38	5.509	4.534	6.05	5.346	5.892	4.246	5.105	8.202	8.44	4.972
CD8A	5.553	5.565	5.993	4.558	7.033	7.883	3.701	6.377	5.4	6.533	8.683	6.065	7.218	8.933	5.221	7.553	6.222	8.087	5.915	8.777	6.866	7.555	8.565	6.716	5.478	6.503	3.612	6.131	7.042	5.54	8.797	9.855	9.51	6.582	6.907	6.499	5.667	8.586	7.671	6.723	5.789	5.063	3.124	5.875	3.711	6.971	7.205	6.555	8.107
FOXA1	10.67	10.11	12.1	11.36	7.58	10.73	10.06	9.717	11.03	11.39	10.2	11.7	11.32	0	11.21	11.21	0.06452	10.46	10.55	10.42	9.915	10.09	2.696	10.89	0	1.514	10.7	11.17	9.841	10.9	10.05	10.24	0	10.32	10.1	9.911	11.58	11.39	10.91	11.22	10.43	11.12	11.96	12.02	11.14	11.27	10.37	10.16	11.01
IGF1R	5.765	6.759	8.052	8.664	7.108	8.616	8.649	7.332	5.842	8.488	8.068	9.177	8.507	6.267	10.5	10.85	7.374	9.363	6.191	7.676	5.404	9.822	7.011	9.107	6.36	6.341	4.276	8.858	5.152	8.545	6.408	8.136	5.925	7.347	6.434	6.415	8.871	7.344	7.846	8.348	7.172	8.32	8.731	10.18	8.396	9.387	4.227	6.164	8.31
ANLN	7.99	8.298	7.347	5.912	9.468	5.96	6.425	7.131	8.028	6.784	8.748	6.734	8.89	3.797	6.285	6.447	8.195	7.823	7.455	7.253	7.578	7.676	6.654	6.985	10.41	9.247	7.826	5.854	7.758	7.638	4.007	5.502	9.579	7.251	7.254	7.526	6.488	7.18	6.261	7.264	5.618	8.832	6.605	6.605	6.792	6.604	7.444	8.545	4.891
TFF1	6.503	9.145	9.65	8.093	0	11.11	6.074	5.957	5.929	8.114	11.24	12.58	10.44	0	4.192	6.119	2.601	8.991	7.496	4.519	3.105	6.706	0	7.631	2.529	3.241	10.54	10.94	3.962	12.25	4.726	2.332	0	3.155	5.325	10.96	5.604	9.762	6.176	8.483	3.434	5.063	6.433	11.14	6.612	8.67	7.323	11.12	10.47
CENPF	7.734	8.593	7.216	6.403	9.555	6.315	7.386	7.277	7.35	6.822	8.955	9.449	9.236	5.727	6.478	6.904	9.533	7.463	7.137	7.465	7.721	8.202	5.465	7.818	10.22	10.06	6.143	6.671	7.081	7.312	5.677	6.685	9.877	7.892	6.672	7.235	6.221	7.99	6.489	7.918	4.455	6.938	6.561	6.615	5.794	6.921	7.545	8.206	5.894
SLC39A6	9.589	10.04	9.489	14.01	7.85	11.36	12.6	11.58	9.189	10.67	12.42	15.21	12.51	7.688	10.96	12.06	8.998	13.32	9.422	9.687	9.559	11.64	8.797	11.8	9.375	9.677	12.24	14.02	10.27	10.57	9.622	9.8	7.482	10.34	10.91	11.38	12.95	11.04	12.11	10.84	9.897	10.78	12.38	11.82	11.22	13.02	10.97	9.829	13.27
PIK3R2	8.648	8.797	9.145	8.996	9.793	9.608	8.518	8.328	9.014	10.15	9.33	8.952	9.528	7.99	9.298	9.6	10	8.814	8.304	9.061	8.37	8.958	9.022	9.321	8.154	8.298	9.147	9.037	8.523	10.07	8.683	9.535	10.18	10.51	8.47	8.207	9.143	9.607	8.907	8.607	8.763	9.793	9.39	9.845	8.637	9.76	9.664	9.847	9.118
ERBB3	8.842	7.99	9.656	9.819	6.752	8.637	7.986	7.167	8.898	9.698	8.467	10.3	9.504	2.98	9.444	9.068	8.052	8.902	9.529	9.504	9.03	9.225	5.465	9.438	7.971	7.749	9.71	9.371	8.689	9.711	8.934	10.07	2.838	7.984	9.719	9.102	9.818	9.815	9.494	8.788	9.838	9.421	9.182	9.545	10.34	9.965	9.204	8.933	9.352
MAP2K1	8.182	8.24	7.656	7.853	7.697	7.772	8.337	8.928	7.782	7.608	7.877	7.847	7.537	8.377	8.591	8.312	7.826	7.955	8.149	7.801	8.391	7.914	8.31	7.885	7.864	7.913	8.283	7.454	8.02	7.464	7.973	8.194	8.105	7.694	8.431	8.551	8.205	7.791	7.926	7.506	7.99	7.726	8.07	7.909	7.752	7.7	8.132	7.659	7.875
STC2	7.206	8.421	0	5.23	4.968	11.53	11.28	11.74	7.957	12.04	9.496	10.29	9.598	5.553	11.01	12.03	8.554	11.77	8.114	8.451	5.828	10.06	7.46	10.02	8.669	8.808	3.464	11.79	8.341	9.239	8.44	10.15	1.838	9.768	6.003	7.522	12.74	7.731	10.07	8.775	8.607	11.09	11.38	8.403	9.001	10.62	9.846	9.806	5.492
BLVRA	9.653	9.459	8.331	9.123	9.182	9.941	8.564	9.341	9.004	8.823	9.764	9.239	10.17	9.271	8.768	9.16	7.314	9.661	9.151	9.19	9.446	9.639	9.43	9.195	7.406	8.013	9.294	9.398	9.317	10.08	8.346	8.522	9.586	7.7	9.895	9.871	9.028	9.356	9.62	8.864	8.433	8.659	9.03	8.868	9.41	9.35	9.788	9.147	9.466
CD80	5.743	5.734	0	5.013	5.705	4.441	5.508	6.011	3.875	2.942	5.892	4.901	7.094	7.789	5.221	5.319	5	4.9	6.207	7.191	5.203	6.499	7.253	2.299	4.978	5.586	0	7.886	5.779	6.743	5.522	6.514	6.745	6.177	4.281	4.467	3.572	6.601	6.417	5.743	3.977	5.944	3.998	5.132	3.425	6.111	5.457	6.717	5.408
CDC6	6.463	7.055	6.778	5.358	8.23	6.206	6.566	7.385	6.467	6.578	7.533	7.419	8.668	4.997	5.974	6.495	6.446	6.553	6.532	6.377	8.542	6.976	5.611	5.718	7.748	7.56	6.812	5.726	6.925	7.411	4.985	6.514	7.645	6.261	6.218	5.987	6.555	8.543	8.23	8.679	4.455	6.561	5.728	5.746	7.303	7.02	8.768	9.08	6.05
PSMC4	8.441	8.262	8.181	9.068	7.893	8.05	8.482	8.952	8.546	7.772	8.106	8.724	8.773	8.057	8.738	8.312	8.416	8.316	8.379	8.319	9.12	8.696	8.053	8.97	8.554	8.792	9.558	8.654	9.125	8.851	8.322	8.277	8.23	8.796	8.925	9.313	8.049	8.79	7.818	8.707	8.123	8.187	9.004	8.859	8.521	8.525	8.352	8.746	8.606
TFF3	10.07	9.985	7.216	9.127	8.052	12.74	9.156	8.376	10.32	9.738	12.14	13.03	14.53	6.022	8.855	10.49	3.357	11.22	11.05	9.356	8.518	9.966	3.991	8.755	0	0	9.634	10.14	9.042	12.34	8.374	9.632	6.538	6.401	11.45	12.98	9.349	12.31	9.149	11.06	6.429	8.091	9.213	13.4	11.43	11.75	9.228	13.17	8.283
MRPL19	8.517	8.699	9.378	9.379	8.285	8.719	8.984	8.718	8.857	9.132	8.666	9.351	9.192	7.866	8.822	8.603	9.354	8.772	8.692	8.368	9.26	8.839	8.332	8.652	9.006	9.15	8.902	9.05	9.097	8.732	8.911	8.567	8.086	8.714	9.005	8.826	8.98	9.067	8.946	8.275	8.73	8.382	9.213	8.972	9.053	8.391	9.544	8.977	9.293
ACTB	15.69	16.17	15.33	15.37	16.6	16.64	15.1	15.13	15.61	16.42	15.85	15.12	15.45	16.69	14.76	15.82	15.56	15.77	16.09	16.22	15.54	16.08	16.72	15.55	15.29	15.38	15.25	15.73	15.84	16.21	16.01	16.52	16.42	15.63	15.36	15.59	15.22	15.04	15.94	16.26	16.09	16.76	14.54	14.61	14.81	15.75	15.62	15.93	15.25
FOXO3A	9.67	9.359	9.643	9.799	11.61	10.79	8.439	7.848	10.25	9.334	10.74	9.686	8.734	9.889	9.476	8.968	9.672	9.96	9.441	9.926	8.871	9.372	10.08	9.752	8.14	8.335	8.574	8.933	8.588	8.815	9.6	9.756	11.79	9.081	9.134	8.89	9.559	9.703	9.98	9.631	10.14	10.14	8.749	9.106	8.434	9.214	8.173	8.21	9.456
CDH1	12.15	11.81	11.18	11.08	10.07	10.89	10.38	11.64	10.5	11.13	10.13	10.74	11.07	8.352	11.76	10.57	10.98	11.31	11.9	11.59	11.56	11.26	8.357	12.25	10.87	10.79	9.366	10.2	11.26	11.26	9.755	9.774	9.652	11.04	11.79	11.86	12.56	10.11	11.15	10.59	11.41	11.32	11.75	11.39	12.57	11.59	12.15	11.6	11.24
FKBP4	10.05	10.94	11.44	11.23	9.349	10.5	11.51	11.54	10.99	10.73	10.67	11.85	12.31	8.773	10.93	11.06	10.68	9.979	10.83	10.87	10.02	10.47	8.768	11.74	10.86	10.64	10.78	11.08	12.07	11.17	10.07	10.3	9.145	11.96	11.28	12.02	11.65	11.51	11.25	11.18	11.26	11.8	10.96	11.52	11.73	11.66	10.85	11.67	10.91
NCOR2	10.76	10.02	9.049	9.304	10.09	11.08	10.68	9.66	11.06	10.96	10.18	9.974	10.77	11	10.53	10.71	10.57	10.73	10.09	10.18	9.836	10.5	11.79	10.34	9.426	9.053	9.967	10.41	8.992	10.09	10.34	11.04	10.63	10.21	9.659	9.102	10.8	9.435	10.74	9.868	10.61	10.76	9.821	10.21	10.82	10.78	9.834	10.62	10.07
NCOA3	9.566	9.414	9.167	7.988	8.564	9.7	8.849	9.468	10.26	9.981	8.768	9.099	10.48	10.79	9.856	9.884	9.716	9.587	9.909	10	9.161	9.011	10.42	10.09	8.27	8.16	9.615	8.969	10.22	10.25	9.399	9.728	9.413	9.562	9.34	9.193	10.02	9.316	10.22	8.996	9.438	9.493	8.077	8.531	9.98	9.444	10	9.298	8.964
NF1	10.06	10.13	8.626	8.823	8.418	9.958	9.232	8.792	8.666	9.459	9.313	10.59	9.904	8.529	9.374	9.436	9.786	9.644	9.123	8.855	8.744	9.315	9.518	9.731	8.454	8.379	9.405	9.406	8.897	9.695	9.325	9.508	8.743	8.406	9.185	8.934	10.06	8.824	9.897	9.362	8.889	8.594	9.649	9.582	9.022	9.767	8.229	8.503	9.228
NCOR1	9.572	9.033	9.376	9.699	10.86	10.84	9.588	9.376	10.53	9.96	10.45	9.662	10.07	10.91	9.671	9.809	10.69	10.34	9.058	9.84	9.34	10.05	10.86	10.26	9.387	9.046	9.452	10.75	8.877	9.483	9.951	10.45	10.92	9.693	9.582	9.869	10.27	9.668	10.4	9.926	9.901	9.837	9.943	10.62	10.08	9.802	9.656	10.23	10.16
MAP2K4	7.78	7.763	7.938	7.87	6.713	6.413	6.242	5.482	7.704	8.276	8.222	7.907	6.564	8.234	8.041	7.734	8.202	9.207	6.024	6.382	7.346	7.529	7.865	8.265	7.156	7.175	7.379	9.615	7.519	7.103	8.494	8.682	8.255	7.452	8.012	8.667	8.382	8.322	8.357	7.109	8.101	7.275	9.11	9.412	7.505	7.621	8.15	8.168	8.365
NCOA1	9.014	7.861	7.28	9.057	9.223	9.86	8.757	8.312	8.16	9.086	8.683	9.272	8.609	9.522	8.866	9.411	9.1	9.409	8.005	8.667	8.293	8.716	9.158	9.032	7.541	7.981	8.353	8.788	8.145	8.496	9.218	8.896	9.531	8.306	8.977	9.013	9.55	8.022	9.067	8.126	8.902	8.204	8.517	8.685	9.438	8.903	8.505	7.991	9.062
XBP1	14.01	13.65	13.9	13.66	12.42	14.7	13.98	13.92	12.87	14.08	14	14.25	13.9	11.32	14.28	14.2	9.59	13.46	13.73	13.95	12.77	14.06	12.85	14.12	11.03	10.48	12.77	14.95	13.55	14.1	12.35	12.28	10.8	13.41	13.61	13.29	14.48	14.43	15.32	14.93	12.9	13.72	14.46	14.48	14.28	14.45	13.6	13.87	13.41
GREB1	0	8.975	4.364	6.016	0	8.789	2.836	4.957	6.314	9.459	9.225	8.623	5.564	0	4.13	7.96	5.113	8.006	2.544	5.168	0	6.479	0	7.14	5.913	6.005	3.589	9.2	5.489	10.74	6.523	4.496	0	8.314	1.064	2.805	3.116	5.164	6.648	6.968	4.808	6.211	6.672	8.972	4.917	7.491	0	4.867	1.067
RARA	9.119	9.205	9.008	9.878	6.096	9.643	9.19	8.936	7.643	9.233	8.849	10.64	10.45	8.715	10.08	9.749	6.829	9.57	9.066	8.909	9.402	9.147	8.722	10.35	6.698	7.241	8.049	9.193	8.474	10.36	9.087	8.961	8.112	8.406	8.728	9.135	9.583	11.16	9.589	9.596	9.391	9.126	9.23	8.899	9.109	9.399	10.31	10.74	9.523
FMN1	5.423	5.601	5.153	6.403	0	8.129	6.854	7.291	6.462	7.7	7.214	7.629	7.372	5.972	7.606	7.813	5.08	7.503	6.896	6.099	5.954	6.759	6.615	7.318	6.004	5.991	2.589	7.282	7.015	8.277	5.708	7.213	3.177	7.452	7.072	7.174	6.871	6.435	7.237	6.207	5.294	6.312	7.081	6.894	7.998	7.491	7.418	6.704	6.655
TFAP2C	10.59	9.817	7.938	8.655	0	6.879	7.982	8.613	7.035	8.343	7.539	8.163	9.812	0	7.91	6.539	1.026	8.997	9.115	9.069	7.14	7.801	5.844	7.905	8.499	8.534	9.243	8.013	9.275	10.13	7.496	7.741	0	6.789	8.936	8.839	6.639	8.122	9.358	8.191	8.668	8.817	3.787	5.871	8.538	7.955	8.15	8.4	8.202
GATA3	13.39	12.22	11.85	12.28	8.984	11.57	12.61	12.18	4.274	12.99	10.84	13.22	12.35	7.123	14.23	13.57	3.401	13.17	11.51	11.65	10.33	10.95	6.4	12.8	6.312	7.871	12.28	12.89	11.2	12.64	11.41	12.24	3.177	12.89	11.1	11.69	14.24	12.5	11.57	11.37	12.99	12.14	13.61	13.64	13.9	13.42	13.2	13.07	11.7
APOBEC3G	8.645	6.475	5.145	4.757	7.631	6.909	5.824	7.337	6.069	6.964	7.756	6.343	6.64	9.019	6.131	7.575	7.657	8.017	6.303	8.093	7.31	7.033	8.491	7.456	5.797	7.529	6.143	8.646	7.968	6.963	8.046	8.751	8.566	6.543	6.531	5.72	6.682	8.637	7.154	6.549	6.916	6.698	3.445	5.424	6.612	8.081	9.288	8.573	7.727
KNTC2	6.148	7.311	4.408	5.636	9.595	3.993	5.566	7.56	6.836	6.578	8.795	6.132	6.64	5.553	5.271	5.422	8.498	6.395	6.191	6.094	6.543	6.416	5.465	5.902	8.137	7.693	5.173	5.06	5.887	6.215	4.411	6.763	9.909	6.834	4.895	4.968	5.667	6.932	5.655	6.609	3.259	6.05	6.421	6.448	5.195	6.281	7.932	7.711	5.011
MAPK14	8.925	8.786	7.656	8.971	10.08	8.309	8.347	8.667	9.144	8.476	9.707	9.179	9.065	8.477	8.899	8.215	8.659	8.735	8.893	8.75	8.784	8.563	8.547	8.99	7.952	7.69	8.794	8.206	8.455	8.835	8.275	8.303	9.798	8.424	8.629	8.633	8.796	9.374	8.724	8.679	9.392	8.973	8.668	8.564	8.817	8.046	8.526	8.866	8.692
CDKN1A	8.606	7.795	9.489	7.775	8.114	10.67	8.365	8.023	6.934	8.579	8.989	8.165	8.406	8.007	9.342	9.786	7.41	9.29	8.851	9.19	9.393	9.621	10.13	9.632	6.879	8.161	8.862	8.989	8.42	8.843	10.62	10.41	7.538	7.984	7.979	8.74	8.237	9.91	8.55	7.844	9.433	9.35	9.097	9.154	8.196	9.636	8.951	8.977	8.828
STAT1	12.22	11.02	9.712	10.96	9.515	10.43	11.02	12.65	9.844	10.26	10.68	9.632	11.98	11.16	10.96	11.65	12.1	10.37	10.36	11.65	11.62	10.91	10.78	10.01	11.12	12.23	9.549	12.47	12.05	11.61	11.95	12.22	11.43	10.73	9.77	9.798	10.17	12.96	11.5	10.37	10.26	10.1	9.573	10.25	10.18	11.76	13.2	12.83	11.76
STS	8.468	8.429	5.993	6.178	5.64	7.163	5.566	8.251	6.565	5.916	6.496	6.634	6.727	5.727	6.609	6.179	5.177	7.654	7.761	7.524	8.499	7.401	7.113	7.268	4.172	5.185	6.016	6.525	6.918	7.253	6.81	7.218	5.645	5.758	9.952	7.933	5.47	8.256	6.913	5.847	7.233	6.698	5.998	6.605	9.341	7.114	6.471	6.373	6.466
AKR1C3	5.891	4.745	6.071	7.254	7.413	8.05	5.714	8.284	5.02	5.208	7.225	6.031	5.476	5.882	8.66	8.244	6.446	9.012	4.771	6.242	7.08	7.128	7.063	7.386	6.471	7.621	5.173	5.971	6.328	6.673	7.79	7.842	9.105	4.937	6.684	7.426	5.47	5.791	5.99	5.631	6.344	5.42	0	5.218	7.376	6.996	4.969	4.541	5.742
NRAS	8.211	8.133	8.592	8.377	8.839	8.05	8.056	8.02	7.286	7.865	7.772	7.696	9.308	7.99	8.208	8.547	9.5	8.105	8.097	8.315	8.142	8.543	8.222	8.921	8.753	8.719	7.514	7.66	7.163	8.374	7.965	8.915	8.893	6.877	8.051	8.012	8.337	8.612	8.187	7.473	7.94	8.382	7.487	8.135	7.843	8.255	9.384	8.987	7.854
PBX1	10.6	9.977	12.27	11.77	9.848	11.1	10.19	9.761	9.026	10.13	9.874	10.9	11.66	7.411	11.26	10.79	9.817	9.678	10.41	10.27	9.108	10.53	8.373	10.21	7.298	7.832	10.08	10.61	9.69	10.2	9.92	10.06	7.815	11.21	9.462	9.23	10.49	10.83	11.23	10.85	10.08	10.47	10.26	10.15	11.35	10.86	9.076	9.019	10.25
CSF2	0	0	0	0	0	0	1.894	1.723	0	0	0	0	0	2.288	0	0	0	0	0	2.413	0	0.801	0.8212	0	0	0.8803	0	0	0	0.1432	0	0	0	0	0	0	0	0	0	0	0	0	0.5386	0.5171	1.323	3.071	0	0	0
STAT3	11.06	10.95	11.47	11.05	11.25	12.39	11.27	11.18	10.2	12.49	11.16	12.11	11.85	11.45	11.11	12.02	10.99	11.19	10.55	11.25	10.53	11.26	11.83	11.75	10.17	10.82	10.6	11.65	10.43	11.14	11.92	12.28	11.12	10.63	11.12	10.92	10.78	10.89	11.5	11.96	11.23	11.38	11.38	11.67	11.31	12.13	11.14	11.05	11.32
Axl	9.285	9.378	7.973	7.958	8.185	10.19	9.648	8.02	8.36	9.962	8.955	8.468	9.294	8.85	8.815	9.462	7.188	9.668	9.078	8.925	9.406	9.709	9.755	9.46	6.136	7.254	7.29	9.575	8.864	8.863	9.648	9.704	10.05	9.1	8.558	7.778	9.414	8.767	9.675	9.05	9.072	9.47	6.939	8.186	8.964	9.325	8.504	8.933	9.005
IGF1	5.041	5.968	8.789	6.246	5.423	11.41	7.064	5.297	5.701	10.01	7.081	6.827	8.24	7.359	7.968	8.699	6.905	9.173	4.858	7.882	8.632	8.874	10.03	9.104	4.139	4.502	6.616	5.791	5.872	6.6	10.11	8.429	7.745	5.329	7.631	5.788	8.412	5.273	9.008	6.973	7.925	7.143	3.709	6.424	6.577	7.606	5.748	4.289	7.014
FGFR2_ex17	0.6303	0.6892	0	2.611	2.535	0	0	1.071	0	0	0	0	0	0	1.946	0	0	0.7036	0	0	0.04622	0	0	0	0	0	0	0	0	0	0	0	0	0	2.273	0.2761	2.92	0	0	0	0	0	1.861	0	0	0	0	0	0
RAF1	9.28	9.139	8.578	8.639	9.165	8.887	8.795	8.609	9.301	8.948	8.863	8.903	9.528	8.888	8.742	8.547	8.755	8.728	8.361	8.372	8.759	8.688	8.885	8.656	8.124	8.032	8.595	8.406	8.567	8.09	8.524	8.826	9.086	10.27	8.594	8.792	9.121	9.012	8.825	7.767	9.232	9.489	8.81	8.657	8.876	8.567	8.942	8.682	8.474
APOBEC3F	7.149	4.506	5.823	5.531	5.941	6.315	5.337	6.398	5.134	5.516	5.335	4.863	6.451	7.828	6.937	7.384	5.897	6.52	4.169	6.034	5.862	5.908	5.611	5.986	3.801	5.54	6.812	6.446	5.379	6.333	5.099	7.649	7.086	3.29	4.404	4.327	6.135	6.642	5.219	5.377	4.813	5.57	4.062	6.072	4.997	6.017	7.478	6.555	5.597
RAC2	6.777	7.211	6.578	7.366	11.59	8.05	6.002	8.469	7.978	6.93	9.993	6.723	7.218	12.06	7.834	8.952	6.745	7.715	6.807	9.015	7.557	8.086	9.469	7.848	6.61	7.999	7.386	8.145	8.839	7.563	8.44	10.2	11.6	6.834	8.248	6.985	7.72	7.663	6.965	7.264	7.56	7.445	7.19	7.883	6.612	8.455	7.972	7.459	7.432
APOBEC3A	0	2.184	1.823	1.388	6.403	0	1.479	2.511	5.489	0	6.055	0	0	0	1.946	0	0.06452	0.7036	0	0	2.709	0	2.696	2.87	0	0.8803	0	0	1.183	0	0	0	5.423	2.19	0	0	0.1125	3.015	0	0.5866	1.112	2.4	0	0	0	0	0	0	0
MMP11	11.92	12.85	3.823	7.809	4.737	7.042	12.52	10.3	8.324	10.58	7.357	9.946	8.406	3.797	11.06	11	6.734	10.63	11.16	9.342	11.52	11.37	6.783	10.12	8.133	6.821	7.188	10.19	11.98	11.75	9.551	9.837	4.423	11.76	9.997	8.71	11.8	9.371	7.926	10.44	10.82	12.72	6.905	7.952	11.3	11.67	10.9	11.94	10.34
FGFR3 IIIS	5.364	5.565	8.378	7.079	6.689	6.6	4.566	4.146	5.749	8.546	7.418	7.522	9.516	4.696	8.617	8.709	7.459	7.662	7.369	6.44	6.575	6.499	8.75	8.499	1.066	1.953	8.554	8.081	7.623	8.525	3.444	7.842	6.882	6.659	9.476	9.158	6.262	7.102	7.818	5.944	3.434	5.42	5.211	5.4	7.814	9.42	1.733	0	6.409
PRC1	5.627	6.645	4.993	4.848	8.66	0	6.328	6.438	6.377	4.481	8.118	6.634	5.828	3.445	6.445	5.774	5.582	6.174	6.532	5.838	7.383	6.558	3.991	5.348	7.978	7.02	6.526	4.95	5.747	5.46	2.804	5.502	8.579	6.867	5.526	5.706	5.398	6.701	5.219	4.884	4.748	6.241	6.359	6.387	7.335	6.971	6.85	6.555	4.345
GPR160	11.09	9.379	12.16	11.62	10.53	10.46	8.767	8.836	9.502	10.12	9.298	10.06	9.83	8.743	11.06	10.26	9.873	10.38	11.28	11.5	10.64	10.4	5.744	11.21	3.883	5.704	11.06	10.28	9.317	9.956	10.35	11.14	9.665	10.48	10.71	10.74	10.06	11.05	10.29	10.85	10.86	10.66	9.195	9.531	10.42	9.868	8.548	8.601	9.481
KRT5	7.089	7.111	4.408	4.447	0	9.508	2.064	1.433	0.4154	7.212	1.248	4.976	10.7	4.696	7.983	7.598	5.109	8.664	4.726	6.034	8.056	4.083	11.96	0	11.07	9.927	0	0	5.901	5.418	9.367	10.75	0	7.251	0	0	0	6.378	9.571	8.607	7.083	7.236	2.709	0	6.664	7.091	2.24	0	7.886
HRAS	7.337	7.604	7.438	6.983	5.423	6.6	6.933	7.061	7.093	7.295	6.457	6.924	7.157	5.806	7.899	7.619	7.614	6.812	6.912	6.034	6.398	5.641	6.27	7.051	6.517	5.972	7.223	6.228	6.995	6.463	6.594	7.607	5.423	7.377	6.811	6.653	7.146	7.241	7.015	6.667	7.135	7.044	8.101	7.76	7.426	7.284	8.168	7.659	6.241
API5	8.33	8.046	7.071	8.13	7.059	7.847	8.12	8.053	7.278	7.919	7.357	8.105	6.808	7.461	7.867	7.459	8.015	7.737	7.806	7.636	7.697	7.564	7.113	7.795	7.838	7.851	7.376	7.328	7.919	7.62	7.888	8.106	7.33	8.303	7.698	7.74	8.195	7.18	7.436	7.44	8.149	7.758	8.283	8.259	7.923	7.524	8.081	7.736	8.084
AKT2	9.458	9.495	9.198	9.944	9.345	9.835	9.892	10.15	9.81	10.27	9.27	9.486	10.05	9.765	9.957	9.456	8.729	9.716	9.109	9.103	9.559	9.834	9.328	9.952	8.898	8.493	9.491	9.429	8.908	9.493	9.531	10.06	9.338	10.13	9.514	9.518	9.31	9.765	9.897	9.155	9.397	9.391	9.627	9.633	10.32	10.2	8.745	8.889	9.634
CCL18	5.698	6.134	3.408	3.504	7.791	7.81	4.353	5.182	3.354	4.042	5.772	0	5.01	8.692	3.551	5.693	5.814	5.309	4.528	8.96	5.472	6.209	10.1	9.267	7.004	9.291	3.464	4.019	8.712	5.33	0.8371	9.418	10.31	6.401	5.75	6.631	5.894	6.378	5.38	3.757	3.259	2.4	3.539	4.102	3.258	4.266	5.748	5.389	5.571
BAG1	9.436	9.639	11.42	10.22	10.86	10.48	9.996	9.062	9.882	10.68	10.59	10.22	10.44	9.545	10.46	10.64	9.848	10.83	9.089	9.002	8.63	8.983	9.89	9.066	8.407	8.262	13.25	10.39	8.765	9.555	9.98	10.77	11.12	9.682	10.45	10.91	10.21	9.664	10.2	9.786	9.494	10.17	14.16	12.37	10.17	11.87	9.866	9.713	11.71
XIAP	8.976	8.379	9.258	9.644	8.717	9.217	9.23	8.886	8.522	9.688	8.597	9.465	9.049	9.139	9.493	9.963	9.182	9.373	9.12	9.302	8.739	9.047	8.685	9.673	8.01	9.251	8.931	8.457	9.084	9.245	9.312	10.18	8.757	8.346	8.806	8.705	9.353	9.566	8.893	8.775	8.997	8.692	9	9.221	9.046	8.802	9.654	9.128	9.752
RAC1	11.51	10.75	10.73	11.34	10.36	10.97	10.84	10.36	10.75	11.17	10.42	10.63	11.24	10.52	11.01	11.29	11.3	11.09	11.15	11.09	10.61	10.84	10.48	10.98	10.59	10.96	10.81	10.59	10.87	11.05	10.99	11.89	10.92	10.4	11.06	10.98	11.35	10.94	10.04	10.65	11.19	11.21	11.19	11.36	10.75	11.01	11.28	11.28	10.9
PTTG1	7.08	7.717	6.911	6.342	9.425	3.341	7.711	7.854	7.609	6.578	9.303	6.755	7.949	5.355	6.858	6.447	8.313	6.013	7.197	7.622	8.355	7.422	6.957	7.245	9.376	9.008	7.246	5.51	8.003	6.543	6.22	6.514	9.46	7.534	7.547	7.869	5.945	7.962	5.38	6.278	6.181	7.627	7.346	6.977	6.408	6.996	8.548	8.53	6.225
CXCL13	6.197	4.024	0	0	0.2133	7.22	4.32	8.853	0.4154	6.578	3.248	1.182	0.6181	9.264	5.433	6.714	5.556	3.763	3.782	7.752	5.7	5.007	10.46	3.277	5.721	8.316	3.612	1.992	10.35	10.56	8.219	7.102	2.838	10.85	6.876	7.239	2.92	9.314	5.219	5.509	4.934	0	0	2.687	1.323	6.572	6.935	5.389	4.283
WNT11	4.575	4.578	7.283	5.013	0.2133	7.611	4.675	4.286	7.595	6.112	4.248	4.174	5.976	5.727	4.847	4.812	7.75	8.786	2.404	4.684	5.38	4.888	6.179	6.302	2.627	3.457	4.663	0	2.702	2.29	5.099	5.502	3.423	3.729	4.461	2.77	6.09	3.441	4.832	0	4.371	5.42	2.346	4.517	5.488	4.686	4.115	3.598	4.516
MYC	7.587	9.915	6.631	7.134	9.546	10.82	8.798	9.052	8.225	11.07	9.863	8.91	11.04	10.17	8.444	9.924	11.13	10.32	7.286	7.921	7.53	9.379	9.953	9.851	11.4	11.54	6.468	8.507	9.393	9.073	9.177	9.908	9.187	10.62	6.977	6.819	9.532	8.226	9.554	8.788	9.199	9.319	11.94	11.65	7.119	9.035	9.544	10.03	8.668
FGFR2 IIIb	5.502	6.238	8.347	9.481	5.571	7.429	6.727	7.717	4.853	9.031	7.106	7.294	7.673	2.288	7.576	7.278	9.599	7.98	5.599	5.766	7.781	7.288	6.902	7.756	7.004	8.14	7.914	7.855	6.797	8.715	8.238	8.045	4.645	9.343	7.599	7.747	7.792	4.503	8.098	7.44	4.813	5.57	9.403	8.583	2.593	4.559	3.158	3.985	8.446
RPS6KB1	8.3	8.301	8.631	9.01	7.76	9.022	8.477	8.825	8.203	9.155	8.055	9.197	9.207	8.537	8.893	9.394	8.788	8.609	8.331	8.47	8.411	8.332	8.199	8.609	8.312	8.497	8.859	8.132	8.955	8.976	8.402	8.329	8.178	9.136	8.635	8.093	8.56	9.153	9.485	9.655	7.954	7.934	8.4	8.056	8.375	8.508	9.281	9.248	8.189
APOBEC3D	6.079	4.613	5.283	5.089	6.322	6.977	4.508	7.028	5.796	7.093	6.57	6.048	5.976	8.723	6.842	7.278	6.254	6.958	5.091	6.744	6.069	5.877	7.381	6.04	5.033	5.205	6.282	6.895	6.549	6.6	6.317	7.947	7.538	5.36	5.75	5.225	6.221	7.261	7.846	5.231	6.45	6.488	5.182	6.072	6.304	6.505	7.467	7.49	5.255
MAPK9	9.779	9.205	8.73	8.683	8.475	8.573	8.675	8.545	8.643	9.125	8.927	9.413	8.432	8.502	9.437	8.943	7.395	8.509	9.272	9.046	9.222	9.14	8.053	8.806	7.666	7.628	9.01	8.497	8.834	8.545	8.604	9.153	8.757	8.846	9.706	9.54	8.803	8.996	8.516	8.218	8.878	9.209	9.151	9.316	8.977	8.455	9.613	9.528	9.091
FOXP3	4.575	4.429	2.823	3.891	2.535	0	3.142	5.158	3.585	3.76	3.248	3.735	2.94	7.359	5.271	4.956	5.177	3.977	4.1	6.189	5.517	5.218	5.978	3.088	4.384	6.007	2.342	4.83	6.35	4.852	5.944	6.602	4.838	4.138	3.55	2.77	4.2	6.225	5.887	3.25	4.188	4.845	2.346	3.839	1.879	5.355	5.032	4.755	4.08
ANP32E	6.542	6.736	6.868	8.121	10.21	7.567	7.645	7.197	7.157	8.003	9.524	9	9.015	8.324	7.717	7.683	9.793	8.572	8.281	8.539	7.735	8.086	7.675	8.385	10.86	11.04	8.18	7.57	7.454	7.154	8.754	8.499	10.08	6.371	7.162	7.716	7.834	8.329	6.913	7.407	7.842	8.255	7.658	8.029	7.503	6.841	8.476	8.669	7.986
CXCR4	11.07	10.48	9.1	9.252	12.38	10.76	10.25	10.69	9.675	10.25	10.88	11.19	10.69	12.07	9.067	10.71	12.75	10.89	10.37	11.37	10.18	9.995	10.58	10.24	10.54	11.08	6.902	9.037	11.11	8.839	11.83	11.54	11.59	10.18	9.478	9.466	10.82	10.92	9.993	10.7	11.16	10.4	8.564	9.445	10.15	9.952	10.29	9.221	9.974
FGFR3 IIIc	2.278	0	3.823	2.125	5.64	4.441	0.8937	1.964	5.059	0	6.64	1.612	0.6181	5.355	2.834	3.734	2.386	1.926	0	1.349	0.04622	2.096	3.484	3.445	0.7528	0	0	0	3.057	0.1432	2.133	0	6.16	3.007	2.712	0	4.505	0.8678	1.132	0	3.06	2.4	0	0	1.879	4.094	2.615	2.219	3.21
CTLA4	4.524	3.859	1.823	2.611	3.383	2.119	2.216	6.102	3.223	5.421	2.248	3.647	2.94	7.956	5.116	5.208	4.563	5.385	6.032	7.218	5.737	5.813	7.498	1.899	5.153	6.519	0	4.558	6.988	4.324	6.515	7.842	5.645	5.449	3.44	3.575	1.697	7.05	7.015	2.461	5.338	4.275	1.539	2.517	0	5.429	4.834	5.625	3.454
CDC42	11.15	10.94	11.17	11.68	10.6	11.06	10.76	10.97	10.81	10.62	11.12	10.62	10.57	11	11.2	11.22	11.25	10.7	10.89	10.56	11.04	10.5	10.66	11.37	9.811	10.43	10.25	10.26	10.82	10.57	11.43	10.91	10.75	11.11	10.59	10.21	12.02	11.48	10.54	10.45	11.7	11.18	10.45	10.96	10.64	10.79	10.81	10.44	10.74
RICTOR	9.107	8.049	5.145	5.734	7.934	8.199	7.17	7.327	7.201	8.114	7.533	7.755	7.629	8.525	7.504	8.032	8.006	7.574	7.246	7.819	7.151	7.876	7.974	7.907	6.737	6.846	7.039	8.081	7.081	6.992	7.756	8.588	8.438	6.595	7.136	6.717	8.365	6.39	7.9	7.627	7.947	7.819	7.116	8.135	7.567	7.815	7.598	7.736	7.336
RPTOR	7.149	6.504	7.033	7.003	7.033	7.275	6.628	6.608	6.298	7.472	7.155	7.842	8.38	7.623	7.356	7.877	7.252	6.853	6.807	7.434	6.917	7.475	7.297	6.827	6.616	6.642	7.188	6.671	6.261	7.554	6.953	7.806	7.362	6.93	7.65	6.882	7.479	8.691	7.198	8.076	6.408	6.938	6.153	6.636	7.303	7.638	7.49	8.112	6.648
APOBEC3H	1.247	0	0	0	0.2133	2.119	1.479	0	1.152	0	2.833	0.565	0.6181	0	1.346	0	2.135	1.926	1.848	1.349	3.105	0	5.119	1.342	2.048	1.75	0.576	4.019	4.121	0	3.607	4.049	1.838	4.138	1.174	2.257	0	3.77	4.591	3.25	0	3.318	1.539	0.5171	0.4052	0	0	0	3.21
AKT3	7.484	7.936	7.378	7.254	7.432	9.272	8.267	7.47	8.081	9.879	7.976	9.418	7.386	8.702	7.753	8.095	8.799	8.852	7.686	7.938	8.167	8.292	9.136	8.639	10.12	10.16	6.944	7.115	7.999	7.102	8.957	8.567	7.593	8.004	7.493	6.032	8.013	6.71	9.307	8.562	8.391	8.461	6.093	6.985	8.184	7.454	6.168	7.397	7.606
CD274	3.962	3.738	2.823	3.263	4.606	3.341	1.894	3.818	2.531	4.278	4.055	1.944	3.788	4.854	3.775	4.024	3.357	3.763	2.618	4.519	4.076	3.849	5.978	1.899	3.843	5.036	2.342	5.51	5.247	4.496	4.007	5.306	5.745	3.007	2.89	0.2761	0	5.576	5.039	3.757	3.59	3.318	0	2.687	0	3.671	4.685	3.598	4.568
KRAS	8.695	8.962	9.545	8.872	9.087	10.08	8.678	8.493	8.832	9.915	9.208	9.587	10	9.169	8.976	9.617	9.478	8.8	9.185	8.965	9.14	9.331	9.263	9.05	8.767	9.01	9.415	9.023	9.291	9.146	9.196	9.466	9.047	9.336	8.591	8.411	9.16	9.468	9.021	9.712	8.763	9.441	8.062	8.117	9.352	9.596	9.6	9.687	8.616
STAT5B	7.767	7.933	8.467	6.837	8.951	10.08	8.284	8.459	7.71	8.99	8.941	9.069	9.39	9.75	8.289	8.524	6.105	8.605	7.626	8.224	8.139	8.457	9.317	9.201	7.756	7.587	6.214	8.672	7.313	7.494	8.697	8.966	8.957	7.934	8.202	7.865	8.466	7.28	9.246	8.257	8.692	7.878	8.454	8.819	8.549	9.53	7.285	7.834	8.084
DRC3	4.967	4.866	3.408	4.447	3.021	5.057	4.353	3.217	6.657	8.44	4.948	5.885	4.706	4.079	5.559	5.319	7.128	6.13	5.81	4.966	5	4.825	4.365	6.915	2.966	1.514	2.646	7.371	4.624	2.621	5.152	4.049	1.838	4.853	4.216	4.563	5.785	6.225	6.687	5.743	4.188	2.4	5.647	6.883	5.049	5.276	2.615	3.067	5.519
HSD17B2	4.036	0.6892	0	0	1.798	3.341	0	2.351	1.152	0	3.57	0	5.476	0	1.346	0	2.135	1.926	1.461	0	7.567	0	0.8212	0.4249	3.714	3.81	9.046	0	2.83	1.859	3.26	0	0	2.442	1.991	2.658	0	0.1759	1.132	0.5866	1.112	0	0	0	0.4052	0	0	3.985	4.932
TYMS	6.744	7.799	7.25	7.271	10.03	7.611	6.795	8.204	8.141	7.987	9.799	7.988	7.716	6.932	6.53	6.939	9.361	7.566	7.262	7.553	8.187	7.444	8.31	7.475	8.837	8.267	7.569	7.84	7.346	7.786	6.891	8.136	10.38	9.453	7.054	6.812	8.118	8.527	7.472	7.146	6.622	7.694	7.728	7.087	7.679	8.464	8.263	8.393	6.885
CXCL12	6.529	7.194	8.496	6.769	8.917	10.91	8.82	7.106	8.498	9.336	10.59	7.837	8.793	11.02	7.571	8.952	5.703	9.003	7.806	8.372	8.684	9.832	11.46	9.435	6.256	5.718	7.466	7.694	7.632	7.753	9.093	8.999	12.22	6.646	8.918	7.652	8.375	6.632	9.317	7.062	7.888	8.932	5.516	6.935	6.776	8.575	6.935	8.206	7.789
RHOA	10.24	10.55	11.12	11.57	11.45	11.6	10.21	9.928	10.1	11.5	11	11.55	10.65	11.21	10.3	11.14	11.01	10.71	10.99	10.9	10.08	10.44	11.16	11.14	9.738	10.41	11.87	10.64	11.12	10.07	11.39	12.03	11.43	11.3	11.34	11.37	11.03	11.27	10.34	10.53	10.77	10.9	11.04	10.9	10.83	11.24	11.28	11.49	10.15
EIF4EBP1	10.77	10.9	9.496	8.976	8.531	8.482	8.271	8.772	8.432	7.865	8.505	8.426	9.632	7.001	8.363	8.863	9.674	9.631	9.03	8.592	11.27	10.77	8.565	8.076	9.729	10.15	12.13	8.477	8.44	7.778	8.074	7.768	8.552	7.865	8.803	8.959	9.879	8.408	9.458	10.16	8.67	9.571	9.048	8.894	10.25	11.08	13.08	12.65	9.057
INSR	9.347	8.79	8.331	9.959	9.519	9.65	9.585	9.4	9.866	10.2	9.467	10.81	10.17	8.733	9.412	9.584	8.437	10.03	9.26	9.105	8.698	9.216	8.871	9.943	10.27	10.09	10.32	10.22	8.652	9.418	8.835	10.09	9.69	9.173	8.276	7.972	10.49	9.542	9.62	9.175	9.624	9.606	9.654	10.19	10.31	10.06	7.545	7.834	9.532
FGFR4	9.592	8.515	10.55	7.538	7.413	7.104	3.479	6.974	10.72	8.068	7.64	6.477	4.706	6.022	6.235	5.99	7.842	7.09	8.529	8.319	6.892	5.813	2.696	4.656	4.57	4.294	11.2	4.701	7.569	7.504	10.82	9.643	1.838	9.116	5.796	5.734	3.282	10.2	8.37	8.852	3.06	4.588	2.861	4.646	9.651	9.538	3.368	5.107	4.972
TNF	7.359	5.995	0	2.125	6.656	6.206	4.871	6.188	5.37	0	5.64	4.109	6.64	8.628	4.709	7.193	8.461	5.594	5.697	7.51	4.016	6.327	7.862	2.613	5.137	5.825	2.342	7.392	5.152	5.689	5.152	8.194	7.086	5.199	4.976	3.855	3.572	5.299	5.776	6.201	3.434	6.241	0	5.009	1.323	7.114	5.67	7.228	5.695
SHC1	10.28	10.23	10.37	10.64	10.04	11.42	10.49	9.6	10.25	10.68	10.72	10.46	11.06	10.83	10.92	11.05	10.23	10.59	10.33	10.32	10.64	11.44	11.22	10.82	10.16	10	9.93	10.68	9.937	10.55	10.42	10.81	10.75	9.805	9.691	9.319	9.944	10.73	10.78	10.61	10.6	10.81	10.3	10.47	10.13	10.17	10.39	11.13	10.31
MAPK8	7.857	7.393	7.656	7.655	6.191	7.328	7.891	7.299	7.905	8.174	7.27	8.157	7.438	7.099	7.987	7.359	8.279	8.082	7.155	7.135	7.598	7.702	7.161	7.077	7.114	7.488	7.476	7.189	7.459	7.422	7.415	7.913	7.086	7.422	7.465	7.374	8.731	7.534	6.804	6.776	8.21	8.091	7.51	7.765	8.861	7.759	8.118	8.112	7.631
FGFR2	6.366	6.865	8.181	9.172	5.941	7.523	7.054	7.983	6.088	8.546	8.029	6.979	7.875	2.288	7.685	7.222	9.259	7.809	5.195	5.165	7.991	7.454	7.572	7.542	7.264	7.99	7.682	7.513	6.844	8.535	8.181	7.218	5.16	9.415	7.979	7.84	7.939	4.038	8.616	7.187	5.97	6.488	9.202	8.652	4.636	5.011	4.227	5.255	8.491
CDH3	7.262	6.759	3.823	3.71	3.021	7.042	5.023	7.649	8.887	5.69	4.418	4.109	6.346	4.696	4.292	5.849	6.316	7.02	6.796	7.096	6.433	5.358	7.675	5.652	6.658	7.278	6.488	3.501	5.681	4.972	6.003	6.602	5.297	6.474	7.188	7.522	3.813	5.137	8.121	6.278	6.344	5.706	2.539	1.517	4.703	5.011	4.428	6.611	7.226
SRC	8.868	8.701	7.071	7.604	8.052	7.772	7.83	7.675	7.936	8.523	8.003	8.432	9.528	7.385	8.357	8.636	6.974	8.526	8.056	8.043	8.177	8.615	7.891	8.295	7.57	7.636	7.78	8.332	8.68	9.388	8.024	8.355	8.086	8.089	8.635	8.705	7.847	8.357	8.533	7.537	9.165	9.232	6.99	7.424	6.807	7.985	8.096	7.786	7.258
KRT17	6.862	6.907	1.823	5.636	4.737	10.59	3.064	3.121	5.37	8.287	7.552	5.904	12.22	2.288	6.033	8.935	8.025	9.985	6.982	7.553	8.324	6.416	10.46	2.613	6.477	7.683	0	5.913	7.022	7.357	10.4	9.278	4.16	8.492	3.191	3.855	0	8.182	11.4	10.26	7.779	8.116	2.998	4.218	7.202	8.464	3.158	5.389	8.944
IGKC	7.816	8.389	10.61	10.74	15.82	15.97	10.47	15.73	14.84	13.13	16.2	12.58	5.476	15.91	13.22	13.81	9.407	14.03	14.76	13.42	14.72	14.34	16.35	12.27	16.28	15.08	12.21	13.54	16.87	11.18	15.15	14.9	15.58	12.85	15.26	14.59	6.682	12.94	16.31	13.49	13.42	12.24	8.67	11.76	5.854	14.97	14.4	11.95	16.02
BCL2L11	6.941	6.466	6.681	7.524	7.85	7.694	6.871	6.988	7.442	7.713	7.398	7.133	7.673	7.13	7.077	7.41	7.663	7.179	7.238	7.087	6.676	6.932	6.72	7.025	7.484	6.957	6.797	6.636	6.549	7.167	6.983	7.426	7.838	7.407	6.622	6.38	8.037	7.688	7.282	6.42	7.197	6.631	6.225	6.848	7.057	7.759	7.49	7.298	6.14
PDGFRa	8.437	8.118	7.216	2.125	5.571	10.2	8.382	7.385	6.755	8.965	8.496	7.432	8.507	8.196	7.895	8.854	2.135	9.3	7.817	7.553	8.128	8.61	10.61	8.445	5.478	6.116	6.872	5.913	8.111	7.979	8.334	9.078	7.123	7.6	8.354	6.616	8.857	5.993	9.431	8.076	8.142	8.692	4.293	6.83	8.075	8.363	7.837	8.169	7.891
ANGPT2	6.542	6.703	3.823	6.373	3.021	7.653	7.188	6.313	5.907	4.481	5.248	4.976	4.706	4.854	5.246	5.518	7.322	6.958	6.596	5.95	5.256	5.712	7.46	7.163	4.139	5.08	5.124	6.924	6.708	6.619	6.473	2.332	3.838	6.401	4.976	4.563	5.604	6.114	5.38	5.509	6.76	6.41	7.326	7.506	6.02	6.47	6.516	7.264	5.155
MDM2	10.13	9.159	9.932	9.994	9.859	10.08	10.28	9.531	9.343	9.713	9.724	9.712	10	9.002	10.87	10.44	9.435	9.952	9.473	9.292	10.07	10.17	10	10.37	8.727	8.656	9.452	9.969	9.499	10.4	9.749	10.76	10.14	9.504	11.59	12.54	10.6	10.43	10.04	9.155	9.991	9.763	10.77	10.1	10.37	10.05	10.24	10.08	9.844
HSD17B12	8.049	7.967	8.644	9.211	8.558	9.462	9.018	9.261	8.607	9.147	9.131	9.47	7.276	8.692	9.109	9.076	9.749	9.439	8.412	8.315	8.515	8.158	8.652	8.997	9.277	9.473	9.285	8.619	8.845	8.187	9.093	8.789	7.593	9.351	9.287	9.368	9.16	8.417	7.977	7.869	9.004	8.255	10.3	10.13	8.196	8.877	6.643	6.995	9.545
GUSB	8.341	8.613	8.524	9.289	8.593	9.203	8.303	8.163	9.202	8.083	8.934	8.559	8.668	7.75	9.181	8.678	7.704	9.148	8.196	8.364	8.089	8.138	9.022	9.198	7.545	7.725	9.016	8.918	8.229	9.266	8.564	8.013	8.781	7.788	9.335	9.17	8.709	10.04	9.277	9.039	8.488	9.077	9.557	9.632	8.571	8.49	8.282	8.669	8.302
HLA-B	13.34	12	11.36	11.65	12.36	12.31	11.59	13.01	10.95	11.69	12.58	11.22	12.7	13.63	12.66	13.14	12.89	11.73	12.35	13.48	12.69	12.71	12.89	11.96	11.53	12.64	11.01	13.42	12.98	13.15	13.13	13.76	13.25	11.71	11.57	11.89	11.18	13.68	12.04	11.61	10.96	11.42	12.79	13	10.64	13.33	13.79	13.67	12.87
RGL1	6.096	6.122	4.993	5.013	4.606	7.653	6.054	5.81	6.282	6.23	6.863	4.652	5.476	7.191	6.235	5.922	4.754	6.92	5.522	6.409	6.196	6.917	8.001	7.551	5.818	5.876	4.912	6.131	6.014	6.31	7.437	7.326	7.645	5.559	6.201	4.624	6.221	5.993	7.322	3.757	6.744	5.42	4.965	6.087	6.346	5.193	3.993	4.755	6.208
ORC6L	6.229	7.595	5.524	4.196	7.729	2.119	5.688	6.814	6.755	5.318	7.496	5.655	7.027	4.854	6.248	4.024	7.704	6.038	5.935	5.95	7.233	6.257	5.866	5.581	8.775	8.608	5.847	4.222	7.484	6.24	4.119	2.332	7.297	6.474	6.022	5.94	6.221	5.929	5.776	5.631	6.71	8.255	6.078	5.802	6.238	7.222	8.118	7.548	4.762
FGFR1	10.48	9.744	7.73	6.649	7.108	10.34	9.733	7.941	8.454	9.559	9.143	8.748	10.75	8.502	8.424	9.115	8.271	11.64	9.332	9.476	9.133	9.451	9.904	9.418	7.68	7.46	11.9	7.642	7.919	8.495	9.751	10.2	8.047	8.361	9.41	8.689	11.05	8.202	9.772	8.294	9.925	9.615	8.986	9.784	10.13	10.87	11.22	11.87	8.015
FGFR2 IIIc	5.85	6.282	7.73	7.809	5.705	6.088	5.859	6.562	5.517	8.144	7.64	5.08	6.451	0.9091	6.379	6.541	8.729	6.932	4.474	4.264	6.456	5.566	5.744	6.189	4.959	6.678	5.785	5.658	6.215	7.265	7.265	7.326	5.645	7.759	5.385	5.477	6.043	4.098	6.86	6.485	5.789	6.488	7.475	7.285	5.699	4.42	2.24	4.755	7.201
APOBEC3C	6.922	6.336	6.216	5.013	8.23	7.734	6.234	6.988	6.408	6.93	8.335	5.805	5.01	9.147	6.033	7.306	7.322	7.352	6.45	7.314	7.329	6.976	7.607	6.915	5.465	7.048	6.326	7.189	7.675	5.617	8.293	7.913	9.105	6.387	6.584	5.51	6.179	7.065	6.624	5.631	6.47	6.149	8.27	8.072	5.632	6.572	8.938	8.011	7.655
PDCD1	0	1.478	0	0	3.383	0	0	2.907	0	0	0	1.944	0	3.445	1.346	3.371	0	0.7036	2.152	2.844	2.368	2.768	0.8212	0	1.066	2.561	0	0	3.253	2.621	2.133	2.332	0	2.19	0	2.403	1.697	3.531	0	0.5866	0	0	1.124	0.5171	0.4052	2.64	0.9449	2.219	0
CCL5	8.997	7.337	6.071	5.23	8.787	9.069	5.401	8.705	7.035	6.93	9.885	6.796	7.276	9.084	6.898	9.261	8.14	8.94	7.238	9.579	8.318	8.615	10.02	7.514	7.135	8.77	4.185	7.809	9.199	7.912	9.769	10.09	9.866	7.354	8.079	7.392	6.522	9.511	8.516	6.926	6.106	5.42	3.861	6.561	3.425	8.305	8.726	8.241	8.628
TRIM16	0.6303	1.478	2.823	0	0	0	0	0	2	0	0	0	0	0	0	0	0	0	0	0	0.04622	0	0	0	0.3523	0	0	0	0	0	0	0	0	0	0	0	0	0	1.132	0	2.212	0	0	0	0	0	0	0	0
FOS	7.999	10.37	14.33	12.14	8.669	15.82	11	9.409	11.88	12.94	8.225	11.48	7.629	13.39	10.79	14.31	9.029	13.28	10.84	11.79	9.747	7.612	12.64	13.7	8.568	9.704	6.347	7.115	10.01	10.75	12.45	13.48	7.086	9.716	10.93	10.66	10.7	11.28	11.56	6.878	14.53	9.868	9.769	10.03	5.911	12.01	9.654	9.212	12.35
PIK3CB	7.337	7.234	8.127	7.968	7.948	6.977	6.96	7.266	7.219	7.901	7.202	7.734	6.958	7.809	7.419	7.164	7.675	7.557	7.362	7.33	7.481	7.412	7.297	8.101	6.77	6.706	7.605	7.165	6.733	7.289	7.382	8.194	7.696	8.946	6.907	6.925	7.764	7.678	8.074	6.35	7.522	7.323	7.583	7.731	7.345	7.18	8.02	7.632	7.336
UBE2C	7.932	8.723	7.496	6.518	9.77	5.057	7.804	9.317	8.312	5.516	8.955	7.822	9.114	5.458	6.808	6.673	10.05	8.041	8.653	8.327	8.181	7.649	4.909	7.848	9.904	9.941	8.311	6.079	8.91	8.89	5.913	7.102	9.552	8.991	7.1	7.63	6.771	8.624	7.282	7.656	6.026	7.819	7.225	7.218	6.664	7.114	9.271	9.128	6.335
IDO1	7.388	4.951	0	0	0.2133	3.993	2.981	6.418	1.152	0.8721	4.055	3.101	4.706	8.49	4.847	5.922	8.362	5.626	5.624	7.144	5.356	4.541	5.465	0	6.754	10.73	6.562	5.791	8.635	5.54	7.055	7.564	6.362	4.937	4.404	5.634	1.697	7.035	6.086	4.428	4.188	4.275	0	1.102	0	5.5	7.659	7.605	5.464
FGFR3 IIIb	4.239	4.613	6.823	5.686	1.798	5.057	4.023	3.308	0	6.285	5.833	5.562	7.584	0	7.499	7.575	6.7	6.467	6.364	4.576	5.7	5.007	6.844	7.234	0	0	6.972	6.924	6.91	7.544	1.626	6.319	1.838	4.896	8.428	8.296	4.97	5.678	6.558	3.757	0	2.4	4.861	4.375	6.664	7.96	0	2.219	5.671
FGFR2_ex18	6.463	6.446	8.071	8.971	6.191	6.838	6.745	7.843	5.306	7.268	8.042	6.69	7.027	2.288	7.362	6.119	8.989	7.179	5.382	5.405	7.475	7.047	5.302	7.025	6.686	7.636	7.103	6.636	6.339	8.056	7.84	7.564	4.423	8.647	7.379	7.356	7.332	4.67	7.79	6.667	5.723	6.241	9.062	8.454	4.415	4.803	3.993	3.985	8.314
KIF2C	4.624	5.826	0	2.125	7.353	2.119	3.801	5.731	5.517	4.481	6.57	4.51	4.706	0	4.085	4.024	7.499	5.049	5.322	3.772	5.404	5.313	4.365	4.512	7.324	6.768	5.352	0.6133	4.791	6.114	3.05	4.479	7.538	4.764	3.321	4.213	4.97	5.467	3.454	4.428	3.977	4.588	4.293	4.272	0.4052	3.071	7.218	6.768	3.756
PDGFB	7.08	6.249	5.823	5.781	5.571	5.96	6.361	4.863	5.676	6.533	5.418	4.901	6.233	4.854	6.54	6.495	5.274	6.826	6.621	6.393	5.862	6.902	5.866	5.718	2.184	4.05	6.651	6.446	6.08	6.6	5.816	6.685	5.745	5.973	7.179	6.499	6.043	6.143	4.832	5.944	6.45	7.592	5.998	6.83	6.466	6.604	6.901	7.037	5.695
PTEN	9.374	8.835	10.3	7.134	9.222	9.497	9.174	8.442	9.378	9.678	9.075	9.119	8.482	9.838	9.722	9.737	8.857	9.629	8.989	9.051	8.996	9.303	9.048	8.669	7.804	8.646	6.409	9.634	8.921	9.156	9.586	10.06	9.769	8.523	8.863	8.649	9.45	9.403	8.632	8.139	9.373	9.479	8.975	9.697	9.272	9.16	9.779	9.835	9.602
FOXC1	5.42	4.648	5.524	4.848	6.144	7.429	4.594	5.698	7.541	5.916	8.167	5.845	7.949	5.642	5.433	5.99	4.457	6.92	4.474	4.923	5.977	5.712	7.74	7.139	9.055	9.416	5.816	5.162	5.48	5.237	7.069	6.685	8.16	5.711	5.553	5.124	3.813	4.709	5.887	0	6.567	6.561	3.787	4.605	6.145	5.355	6.14	6.164	9.337
TFRC	9.456	9.666	7.181	7.809	12.84	7.694	9.532	9.58	9.347	8.686	11.97	8.889	9.504	7.828	8.218	7.598	9.101	7.843	9.485	9.183	9.596	9.75	8.797	9.345	9.023	8.549	8.017	6.803	8.739	8.242	8.187	8.522	12.38	9.33	9.657	9.54	8.013	9.29	9.256	8.913	8.7	9.065	9.444	8.784	8.53	7.883	10.33	9.62	8.151
FGFR3	7.182	5.841	8.496	7.958	7.373	7.379	5.353	4.802	6.524	8.488	8.106	8.28	9.643	4.854	8.955	9.168	8.535	7.857	7.662	7.006	6.338	6.774	8.9	8.577	0	0	8.92	8.592	8.009	8.939	4.577	9.318	7.838	6.245	9.273	9.197	7.53	7.41	8.445	5.631	3.977	5.706	5.293	6.117	8.269	9.914	2.912	3.598	7.351
MMP9	7.437	9.795	4.145	4.558	12.43	7.163	8.973	9.15	9.54	5.916	12.09	6.69	6.346	11.4	6.321	8.215	9.997	6.932	10.89	9.137	7.959	9.334	11.56	7.051	8.913	8.448	0.576	5.854	10.32	10.06	5.944	7.842	11.38	8.399	11.83	5.928	7.939	7.688	8.292	6.549	9.174	7.143	9.945	8.657	7.768	8.55	7.639	8.629	7.961
RPS6KB2	8.124	8.218	7.932	7.82	8.832	8.595	7.256	8.536	8.36	8.665	7.989	7.713	8.053	8.31	8.331	8.536	8.726	8.584	7.668	7.997	8.364	8.189	9.148	8.227	8.664	7.987	8.216	8.107	7.875	7.866	8.44	9.837	8.781	8.428	8.243	7.869	8.543	8.378	8.933	8.218	7.642	7.789	7.522	7.556	7.54	7.87	8.831	8.682	7.313
JCHAIN	3.293	4.714	6.681	7.831	9.473	13.92	4.96	9.195	9.135	9.455	12.76	9.998	0	12.27	9.09	11.29	5.422	10.78	9.288	9.709	9.741	9.495	11.17	8.348	9.484	10.62	6.409	6.895	11.68	7.986	11.97	10.48	11.14	8.801	11.69	10.77	3.572	8.901	11.42	9.712	10.25	8.973	3.239	6.285	1.879	8.583	8.955	7.365	13.86
PPFIA1	7.961	7.555	6.681	8.075	6.9	7.476	7.662	7.725	7.434	7.772	7.248	7.617	10.1	6.782	7.468	7.553	7.934	8.624	8.819	8.473	7.407	7.937	7.421	7.344	9.644	9.179	6.782	7.513	6.512	7.71	8.584	9.406	6.696	7.166	7.205	6.931	9.265	7.261	8.292	8.467	7.858	7.789	7.61	7.866	9.555	10.52	7.501	7.857	7.201
ACTR3B	7.071	6.72	6.216	7.271	6.191	5.289	7.123	7.41	8.013	6.822	7.155	7.358	7.629	6.209	6.791	6.586	7.733	7.124	7.129	7.163	6.751	6.887	6.902	7.386	6.504	6.313	7.466	6.446	6.36	7.205	6.515	7.768	6.745	7.184	6.184	6.202	7.847	8.132	7.952	6.723	8.18	7.557	7.948	8.124	7.513	6.572	8.118	8.011	6.895
PAK4	8.132	8.271	9.663	9.529	7.108	8.227	7.994	8.622	9.482	8.601	7.106	8.506	8.98	5.126	8.646	8.817	7.021	7.843	8.509	8.396	8.708	8.372	6.72	9.004	6.869	6.915	8.577	7.901	8.095	8.23	7.896	8.329	6.538	8.993	8.142	8.219	7.496	8.837	8.051	7.893	8.453	8.536	8.232	8.34	8.984	8.98	7.639	7.264	8.775
LINC00341	6.213	3.916	4.631	5.295	8.348	7.985	5.662	5.664	7.278	4.481	7.57	4.697	6.233	8.39	5.637	5.849	3.471	6.107	4.418	6.953	4.134	6.479	8.103	6.7	5.411	5.224	5.876	6.131	4.218	5.137	6.245	8.915	8.105	3.729	5.964	4.399	6.043	5.079	6.086	6.035	6.157	6.561	2.346	5.784	6.282	5.753	3.86	4.289	6.225
PTK2B	6.788	6.315	6.071	6.859	9.887	7.734	6.587	7.781	8.259	5.69	9.131	6.776	6.958	9.63	7.315	7.134	5.918	7.113	7.084	7.927	6.949	7.505	8.491	7.175	7.035	6.188	5.905	7.474	7.036	6.691	7.203	8.522	9.593	6.823	7.739	7.268	7.007	7.501	7.79	5.743	8.198	8.066	7.28	7.812	6.595	7.068	6.663	7.116	7.817
MIA	3.027	3.534	3.408	3.504	1.798	6.909	3.479	4.096	4.503	5.769	4.833	3.735	0	4.854	2.834	5.608	0	6.174	4.418	4.039	4.57	3.717	0.8212	3.855	6.985	6.933	1.424	1.992	3.253	4.324	5.204	4.81	3.838	3.988	3.44	3.905	2.92	4.155	7.322	4.884	3.259	3.874	1.539	2.324	2.85	3.898	2.24	3.985	4.516
SFRP1	3.518	3.738	5.145	3.504	3.914	9.312	4.675	5.731	4.503	8.391	5.892	5.046	7.157	4.079	5.598	7.332	1.443	8.434	3.118	6.277	6.779	6.855	7.862	8.665	7.193	7.916	6.191	0.6133	4.017	4.852	9.508	7.162	4.16	5.36	3.048	2.536	6.043	3.77	8.463	6.776	6.693	7.365	0	4.943	1.879	6.921	2.615	3.985	8.321
PUM1	9.025	8.993	9.363	9.819	9.105	10.07	8.973	9.16	9.622	10.08	9.023	8.95	9.654	9.64	9.235	9.617	10.6	9.482	9.098	9.098	9.136	9.545	9.369	9.789	9.522	9.305	9.687	9.699	8.765	9.248	9.365	9.925	9.423	9.398	8.778	8.243	9.975	9.466	9.974	9.309	9.679	9.945	8.898	9.496	8.751	9.632	8.721	9.157	8.932
JAK2	6.422	6.304	6.524	7.411	8.456	7.328	6.277	6.553	7.845	7.24	8.003	6.425	7.949	7.99	7.091	7.164	5.607	6.97	6.621	7.442	6.695	7.368	8.373	6.324	5.859	6.208	6.304	7.677	6.953	7.464	7.336	7.519	8.264	6.743	6.115	5.734	6.262	7.933	7.732	6.549	6.871	6.762	5.748	6.494	6.096	6.397	6.471	6.908	7.587
MLPH	10.9	9.613	11.52	11.3	8.274	11.58	10.36	8.947	10.8	11.58	10.44	11.59	13.34	4.079	11.43	11.79	4.218	11.1	10.8	10.34	9.122	9.914	4.662	10.68	4.82	4.502	11.65	11.63	8.521	11.44	9.956	10.55	1.838	9.474	9.872	9.857	11.2	10.34	11.32	10.83	9.993	10.42	11.1	10.81	11.81	11.13	10.31	10.97	11.6
MCL1	10.7	10.72	11.44	11.03	10.5	13.02	10.49	9.968	10.51	11.94	10.84	11.78	11.35	11.61	10.59	12.19	11.51	11.1	11.97	11.97	10.63	10.88	11.6	12.01	12.06	12.19	10.41	10.98	10.98	11.17	11.56	12.33	10.49	11	10.46	10.1	10.41	11.62	11.41	10.88	11.88	11.44	10.41	10.61	10.01	10.48	10.94	10.93	11.51
APOBEC3B	5.146	5.155	0	0	6.403	0	3.938	6.102	4.713	4.278	6.457	4.939	4.706	3.797	5.088	4.471	5.856	5.347	5.832	5.238	5.472	4.949	0	3.088	7.82	8.103	6.701	4.4	4.589	5.237	2.133	3.432	6.423	5.533	4.461	5.357	4.2	5.618	3.939	3.25	2.553	4.845	4.748	4.041	4.493	4.803	5.785	5.389	3.337
KL	4.624	2.359	0	2.125	0	4.782	2.353	1.964	0.4154	3.76	2.248	1.182	2.94	4.315	2.834	0	0	4.328	0.082	2.137	1.921	2.768	0	1.342	0	0	0.576	0	2.23	2.29	3.607	0	4.16	1.498	2.712	2.536	2.92	0.1759	0	2.461	0	2.4	0	0	2.85	0	0	0	1.722
TSKU	9.225	8.693	6.631	9.727	6.144	9.462	8.953	10.47	8.981	8.144	6.74	7.847	8.457	4.997	8.576	9.474	8.79	10.08	8.6	8.396	9.382	9.417	7.947	10.32	6.004	6.323	10.02	7.694	8.344	9.954	9.503	10.43	6.792	8.821	9.316	9.908	7.332	7.362	8.739	8.467	9.156	9.276	7.714	7.095	11.82	11.43	6.901	8.587	7.738
CTTN	9.535	9.175	8.656	8.778	8.522	9.835	9.388	9.284	8.987	9.646	8.885	9.193	10.28	7.556	9.011	9.219	10.27	10.03	10.55	10.22	9.122	9.147	9.824	9.207	11.05	10.39	9.337	8.654	8.701	8.653	10.7	10.98	8.028	9.178	9.089	8.899	10.66	8.963	10.59	11.02	9.615	9.498	9.298	9.085	11.01	12.41	9.307	9.469	8.671
CDCA1	5.041	6.034	5.631	4.661	7.508	4.782	5.353	6.102	5.864	5.089	6.948	5.826	7.488	5.355	5.002	5.422	6.688	5.385	5.743	5.716	6.5	6.394	5.302	5.305	7.416	6.98	5.434	5.257	5.629	5.855	4.577	5.829	7.967	6.124	4.976	5.102	4.756	5.912	5.655	5.847	4.282	5.83	5.293	5.072	4.333	5.105	5.63	6.373	4.219
BIRC2	8.53	8.174	7.109	7.74	8.558	8.637	8.598	8.079	8.32	8.189	8.27	8.403	7.984	8.441	7.731	8.015	10.35	8.24	7.875	8.012	7.767	8.245	8.289	8.435	7.356	7.617	7.386	7.588	7.697	8.278	7.958	8.522	8.745	7.166	7.813	7.691	7.69	7.818	8.209	7.537	8.407	8.255	7.743	8.193	7.843	7.507	8.917	8.486	8.23
ALDH1A1	5.871	6.637	7.109	6.518	7.132	9.701	6.425	5.443	5.701	7.374	7.976	6.786	7.218	7.902	7.53	7.359	5.143	8.772	6.478	7.144	8.121	7.535	8.332	8.795	6.177	6.511	6.304	6.924	7.062	6.033	9.49	7.69	8.757	6.142	6.917	6.182	6.827	6.516	9.385	5.631	9.066	8.277	2.539	5.218	5.562	6.921	5.67	4.755	7.691
FLT1	6.998	7.448	6.408	8.407	4.12	7.163	7.269	5.943	7.064	6.23	6.292	6.048	6.346	6.375	6.89	6.586	6.446	7.507	6.932	6.328	6.421	6.499	5.978	7.665	5.839	6.148	6.449	7.793	7.144	6.826	7.151	5.968	6.297	7.339	6.865	6.066	7.168	7.41	6.417	5.847	7.85	7.405	7.555	8.041	8.125	6.017	6.622	7.711	6.708
CYP19A1	0.6303	3.011	4.408	0	0	3.341	1.479	1.071	2	0	2.248	3.345	2.94	0	2.369	0	0.06452	3.367	2.618	2.644	2.709	0.801	0.8212	2.87	2.184	1.75	0	3.149	1.183	0	3.26	4.81	0	0	1.639	2.658	1.697	2.584	2.717	0	1.112	2.4	0	1.517	0.4052	2.023	2.912	0	0
CXXC5	11.35	10.65	10.97	10.36	9.468	11.25	10.66	10.38	9.838	10.78	10.23	11	11.97	10.19	11.49	11.7	11.87	9.657	10.46	10.53	10.16	10.42	9.731	10.74	6.807	7.195	10.37	9.987	10.19	9.974	9.7	11.02	9.204	9.374	10.34	10.72	10.6	10.46	10.59	10.21	10.88	10.99	10.69	10.5	10.91	11.27	11.97	11.83	9.647
PSMB5	9.183	9.453	9.783	9.593	8.327	9.597	9.416	9.726	9.793	9.576	8.764	8.918	9.76	8.282	9.195	9.355	10.23	9.426	9.254	9.266	10.11	10.17	9.306	9.717	9.211	9.481	9.944	9.484	10.1	10.46	9.131	8.826	8.51	10.45	8.635	8.728	9.396	9.991	9.214	9.684	9.307	9.875	9.991	9.751	9.593	9.224	9.574	9.744	9.422
HSD17B1	6.641	6.82	5.524	5.476	1.798	3.341	3.538	3.69	1.638	7.987	3.833	4.976	2.94	0	4.474	3.371	4.009	5.913	3.488	3.175	4.69	4.083	2.696	4.586	7.474	6.566	3.464	3.501	6.36	8.51	6.341	5.968	0	4.398	3.747	4.045	4.36	5.977	3.454	2.461	3.859	3.874	5.896	6.337	2.593	3.402	5.748	5.92	3.071
PHGDH	5.502	5.511	7.524	8.652	5.167	7.653	7.833	7.578	8.646	5.916	5.892	4.606	7.218	5.126	7.327	6.904	8.387	6.013	6.491	5.884	7.514	6.304	7.063	6.366	14.12	13.93	7.115	6.228	6.167	5.33	6.633	4.81	4.838	5.164	6.558	7.691	7.513	6.988	8.143	6.828	6.131	6.241	7.763	5.926	8.184	6.505	9.626	9.317	7.772
CR2	0	1.753	2.823	0	3.673	5.057	1.479	7.683	0	0	0	0	0	8.773	1.346	0	3.471	1.441	0	2.413	1.631	0	0.8212	0	4.105	4.655	0	0.6133	1.799	0	0	3.432	0	3.526	0	0.2761	0	0.8678	2.717	0	1.764	0	0	0	0	3.402	0	2.219	0.6742
RAC3	7.816	8.458	7.993	7.17	7.132	7.847	6.628	6.974	7.253	8.259	7.155	7.75	8.298	3.797	7.949	8.501	6.591	7.043	7.668	8.206	7.749	7.368	6.585	7.665	8.162	7.579	9.212	7.551	7.623	8.218	7.426	8.329	5.925	8.13	7.063	7.128	7.628	10.06	7.154	7.568	6.916	7.819	7.621	7.736	6.881	8.89	8.459	8.456	6.452
PTPN11	9.092	8.735	8.331	9.18	8.985	9.338	8.917	8.966	8.668	9.234	9.118	9.517	9.416	8.56	9.112	9.06	9.74	8.969	9.174	8.968	8.555	8.447	8.956	8.966	8.775	8.655	9.209	8.564	8.659	8.242	9.173	9.123	8.904	9.046	8.963	8.865	9.582	8.402	7.926	8.054	9.098	9.151	9.423	9.372	9.41	9.632	9.449	9.292	9.291
KRT14	8.153	8.369	6.953	5.089	0	10.92	1.216	2.17	3.585	8.535	4.948	6.286	11.5	0	8.976	9.419	1.443	9.625	5.322	7.305	8.531	5.78	12.8	1.899	9.364	8.085	0	0	5.763	7.167	10.63	11.69	0	7.323	2.509	0.7831	0	7.468	9.021	7.965	7.502	8.89	0	2.102	7.313	8.275	2.615	0	8.015
ELF5	7.484	4.807	6.823	0	0	6.315	8.388	7.569	5.306	2.251	4.833	5.609	7.716	0	0.2983	3.734	0	7.19	5.411	5.202	5.091	6.372	0	5.119	8.514	9.471	4.276	0	6.423	7.811	4.497	0	0	0	8.651	9.468	0	5.049	6.341	7.407	1.112	0	0	0	0	2.023	2.24	0	7.996
CEBPb	10.68	10.87	8.127	8.743	9.936	9.597	9.31	10.66	9.117	8.5	9.695	10.31	9.995	8.39	9.182	9.322	11.13	9.112	9.922	10.18	9.904	9.938	10.68	10.51	10.52	11.14	9.634	9.232	10.43	10.7	9.718	10.08	9.606	9.593	9.425	9.648	9.218	9.682	9.52	9.752	10.42	10.4	7.578	8.381	9.415	9.34	9.857	9.847	9.696
FGFR1IIIb	8.27	7.398	4.408	1.388	5.64	7.847	7.165	6.102	6.605	7.24	5.833	6.866	9.146	7.034	6.272	7.04	5.305	10.04	7.205	7.777	6.467	7.217	7.74	6.7	5.25	5.014	9.824	4.4	5.379	6.114	6.843	8.136	5.838	5.734	6.987	6.415	8.731	6.652	7.702	4.131	7.588	6.762	7.054	7.292	8.615	9.64	9.297	9.23	5.915
KLB	0	2.359	0	0	0	0	0	1.964	0	0	0	0	0	0	0	0	0	1.441	0	1.796	1.269	1.589	0	0	1.323	0.4146	0	0	0	1.859	3.444	0	0	0	0	0	2.434	0	0	0	0	0	0	3.687	0	0	0	0	0
CDKN2A	5.95	5.29	7.823	3.71	5.423	4.782	6.234	5.576	5.206	6.389	4.707	4.863	0	6.022	7.112	8.095	10.43	6.741	5.411	5.128	5.472	5.266	6.72	5.652	6.233	6.084	1.954	5.971	5.763	5.917	6.776	6.838	5.645	6.278	4.569	2.658	6.179	6.448	6.913	5.068	5.998	6.823	5.767	4.471	7.54	7.96	3.552	4.755	3.562
LTBR	7.913	8.282	7.347	7.775	7.332	8.796	8.231	7.528	7.541	8.245	7.691	8.033	8.601	6.701	7.561	8.365	9.065	8.621	8.056	8.174	8.17	7.876	8.996	8.767	8.981	8.605	7.942	8.094	8.412	8.593	8.002	8.429	7.33	7.443	8.841	8.933	7.764	8.39	8.583	7.598	8.348	8.724	7.397	7.866	8.381	8.708	8.364	8.695	7.817
CXCL9	7.873	7.612	7.524	4.447	6.403	8.05	5.608	8.404	5.749	7.97	7.438	6.611	8.053	10.11	7.586	9.937	8.94	9.412	8.289	11.03	9.871	9.262	8.332	5.261	8.735	10.92	5.173	7.551	11.77	7.142	11.56	12.29	10.42	8.41	7.554	7.644	6.522	9.871	9.458	9.604	6.693	7.365	4.346	5.892	2.593	7.801	9.265	7.298	9.354
FGF2	4.107	2.902	4.823	6.246	4.301	7.379	3.594	3.755	3.474	5.421	4.418	4.109	5.476	5.458	7.753	7.53	2.386	6.152	3.593	4.923	5	4.541	4.365	6.943	3.923	4.502	3.612	2.684	3.504	4.022	7.041	5.306	4.16	4.207	3.837	3.062	7.252	4.67	6.965	4.884	5.099	3.318	1.539	4.161	4.055	5.276	3.714	0	4.283
PAK1	7.381	7.795	7.109	7.998	8.575	7.429	8.084	8.541	7.921	8.736	8.543	8.33	7.386	7.956	8.377	8.095	10.74	9.869	7.293	7.595	8.324	8.257	7.832	8.906	7.342	7.711	7.466	7.871	7.722	8.028	9.546	9.684	9.196	7.999	7.393	7.573	8.904	8.078	8.271	7.146	9.718	9.632	6.093	7.337	10.24	11.17	8.845	8.259	7.201
TMEM45B	6.025	3.673	2.823	2.973	0	0	4.538	6.258	6.552	6.578	4.248	3.345	2.94	2.288	0.9149	4.265	3.851	3.763	6.774	5.436	4.69	3.408	4.909	1.342	2.048	0.8803	0	0	5.538	4.787	6.364	5.968	0	6.877	3.191	2.094	4.2	5.421	4.832	4.884	1.764	0	4.931	4.977	0	0	6.168	4.289	4.516
RPLP0	13.07	13.61	12.87	14.29	14.11	13.86	13.98	13.82	13.95	14.98	13.63	13.16	13.44	14.34	13.26	13.78	14.44	14	12.88	13.09	13.02	13.18	14.22	13.72	13.89	13.52	14.27	13.35	13.81	13.69	13.75	14.54	14.31	13.89	13.29	13.13	12.99	13.17	13.36	13.15	13.42	13.66	13.99	14.06	13.24	13.89	14.62	14.87	13.73
SULT1E1	2.278	1.137	3.408	3.504	4.968	5.057	0	1.433	3.078	4.481	4.055	2.962	4.706	4.315	2.173	2.886	1.83	2.819	0.93	0	1.921	0.801	4.365	0	1.731	1.514	4.185	1.992	3.253	1.859	3.05	4.479	2.838	2.442	1.639	0.7831	1.697	0.8678	3.454	2.461	6.604	5.063	2.346	1.102	2.28	0	2.24	3.598	3.21
CD151	9.397	9.439	10.84	10.41	7.85	10.15	9.112	8.892	9.746	9.646	9.403	10.65	9.96	7.623	9.837	9.893	10.56	9.142	9.739	9.818	8.46	8.586	8.618	9.975	8.94	8.625	11.08	10.15	8.995	9.657	9.33	9.684	7.645	9.136	10.36	10.34	9.503	9.102	9.546	9.48	10.4	10.33	10.36	9.785	9.521	9.647	9.846	10.07	9.689
SCUBE2	5.475	8.731	5.145	13.38	7.332	10.18	12.57	9.397	8.181	10.84	7.877	9.817	10.65	7.436	10.71	7.641	5.703	10.5	8.752	7.905	7.341	9.213	7.641	11.3	2.529	3.389	5.934	12.45	7.726	11.15	8.964	10.82	4.838	6.96	10.72	11.24	10.73	11.93	9.667	7.941	8.111	8.642	10.24	7.964	10.2	10.07	5.362	7.077	11.98
[truncated: 41 more columns]
