# Supplementary material for: Molecular characterisation of aromatase inhibitor-resistant advanced breast cancer: the phenotypic effect of ESR1 mutations
Source: Br J Cancer. 2018 Dec 19;120(2):247–55. doi: 10.1038/s41416-018-0345-x (PMC6342946; doi:10.1038/s41416-018-0345-x)
Supplement: Supplementary file 15 — ai_pairs_Supplementary Table 6 [file 41416_2018_345_MOESM15_ESM.xlsx]

## Sheet: Table S5
IHC	NanoString	Spearman R	P value
ESR1	ESR1	0.72	1.04e-13
PgR	PgR	0.78	2.49e-17
HER2	HER2	0.8	3.4e-18
MKI67	MKI67	0.5	3e-06
IGF1R	IGF1R	0.59	1.45e-08
