# Supplementary material for: Molecular characterisation of aromatase inhibitor-resistant advanced breast cancer: the phenotypic effect of ESR1 mutations
Source: Br J Cancer. 2018 Dec 19;120(2):247–55. doi: 10.1038/s41416-018-0345-x (PMC6342946; doi:10.1038/s41416-018-0345-x)
Supplement: Supplementary file 16 — ai_pairs_Supplementary Table 7 [file 41416_2018_345_MOESM16_ESM.xlsx]

## Sheet: Table S6
Sample ID	Timepoint	Subtype Call
1	Post	LuminalA
3	Pre	LuminalA
3	Post	LuminalA
5	pre	LuminalB
5	post	LuminalB
6	pre	LuminalA
6	post	LuminalB
7	pre	LuminalA
7	post	Her2-Enriched
8	pre	LuminalB
8	post	LuminalB
12	Pre	Her2-Enriched
12	Post	Her2-Enriched
14	pre	Her2-Enriched
14	post	Her2-Enriched
18	Pre	LuminalB
18	Post	Her2-Enriched
21	Pre	Her2-Enriched
23	Pre	LuminalA
23	Post	LuminalB
24	Pre	LuminalA
24	Post	LuminalB
25	Pre	LuminalA
25	Post	Basal-Like
26	Pre	LuminalA
26	Post	LuminalA
27	Pre	LuminalA
27	Post	LuminalA
30	Pre	LuminalA
30	Post	Basal-Like
32	Pre	Her2-Enriched
32	Post	Her2-Enriched
35	Pre	LuminalB
35	Post	Her2-Enriched
36	Pre	LuminalB
36	Post	Basal-Like
37	Pre	Basal-Like
37	Post	Basal-Like
38	Pre	LuminalB
38	Post	Her2-Enriched
39	Pre	Her2-Enriched
39	Post	Her2-Enriched
40	Pre	LuminalA
40	Post	LuminalA
41	Pre	Her2-Enriched
41	Post	Basal-Like
42	Pre	Her2-Enriched
42	Post	Basal-Like
43	Pre	LuminalB
43	Post	LuminalB
44	Post	LuminalA
45	Pre	Her2-Enriched
45	Post	LuminalA
46	Pre	Her2-Enriched
46	Post	LuminalB
47	Pre	LuminalA
47	Post	LuminalA
48	Pre	Her2-Enriched
48	Post	LuminalA
49	Pre	LuminalB
49	Post	LuminalA
50	pre	LuminalB
50	post	LuminalB
51	pre	LuminalA
51	post	LuminalA
54	pre	LuminalB
54	post	LuminalB
55	Pre	LuminalA
55	Post	LuminalA
58	pre	LuminalA
58	post	LuminalA
59	pre	Her2-Enriched
59	post	Her2-Enriched
60	Pre	LuminalB
60	Post	LuminalB
61	Pre	LuminalB
