# Supplementary material for: Molecular characterisation of aromatase inhibitor-resistant advanced breast cancer: the phenotypic effect of ESR1 mutations
Source: Br J Cancer. 2018 Dec 19;120(2):247–55. doi: 10.1038/s41416-018-0345-x (PMC6342946; doi:10.1038/s41416-018-0345-x)
Supplement: Supplementary file 17 — ai_pairs_Supplementary Table 8 [file 41416_2018_345_MOESM17_ESM.xlsx]

## Sheet: Table S7
		POST
		Luminal A	Luminal B	Her2-Enriched	Basal-Like
PRE	Luminal A	8 (57%)	3 (21%)	1 (7%)	2 (15%)
	Luminal B	1 (9%)	6 (55%)	3 (27%)	1 (9%)
	Her2-Enriched	2 (20%)	1 (10%)	5 (50%)	2 (20%)
	Basal-Like	0	0	0	1 (100%)
