# Supplementary material for: Molecular characterisation of aromatase inhibitor-resistant advanced breast cancer: the phenotypic effect of ESR1 mutations
Source: Br J Cancer. 2018 Dec 19;120(2):247–55. doi: 10.1038/s41416-018-0345-x (PMC6342946; doi:10.1038/s41416-018-0345-x)
Supplement: Supplementary file 18 — ai_pairs_Supplementary Table 9 [file 41416_2018_345_MOESM18_ESM.xlsx]

## Sheet: Table S8
Clinical characteristics			n (%)
Diagnosis	Age (years)	mean	52
		range	42-66
	Disease status	EBC	6 (75)
		locally advanced	1 (12.5)
		metastatic	1 (12.5)
Pre-AI biopsy	Site	Primary	2 (100)
		Local recurrence	0
		Distant recurrence	0
	Disease Status	EBC	2 (100)
		Locoregional recurrence	0
		MBC	0
AI therapy b/w 1st and 2nd biopsy	Type	letrozole	7 (87.5)
		anastrozole	1 (12.5)
		exemestane	0
	Disease setting for AI therapy	adj/neoadj	2 (25)
		local recurrence	1 (12.5)
		metastatic	5 (62.5)
Post-AI biopsy	Site	Primary
		Local recurrence
		Distant recurrence	8 (100)
	Disease Status	EBC
		Locoregional recurrence
		MBC	8 (100)
Endocrine therapy after PD on AI		AI	3 (37.5)
		tamoxifen	3 (37.5)
		fulvestrant	3 (37.5)
HER2 status of either tissues		HER2 positive§	1 (12.5)
		Trastuzumab received	0
Overall survival$ (years)		median	10
		range	2-18
§either 1st or 2nd tissue sample; $defined as time from first breast cancer diagnosis to death (alive patients censored)
